# Supplementary material for: Identifying immune cell infiltration and effective diagnostic biomarkers for ischemic stroke using bioinformatics analysis
Source: PLoS One. 2024 Dec 5;19(12):e0310108. doi: 10.1371/journal.pone.0310108 (PMC11620413; doi:10.1371/journal.pone.0310108)
Supplement: S1 Raw data — (ZIP) [file pone.0310108.s002.zip]

Archive with 10 entries (10 files):
- Table1.protein ubiquitination.txt
- Table10.geneMania_enrichGO.csv
- Table2.Module_genes.txt
- Table3.DEG.csv
- Table4. WGCNA IS Ubiquitination gene1.txt
- Table5.GSEA.csv
- Table6.GSVA_enrichment_results.csv
- Table7.wilcoxtest_0.05.csv
- Table8.wilcoxtest_0.05_gsva.csv
- Table9.RBP_table.txt
