# Supplementary material for: Identifying immune cell infiltration and effective diagnostic biomarkers for ischemic stroke using bioinformatics analysis
Source: PLoS One. 2024 Dec 5;19(12):e0310108. doi: 10.1371/journal.pone.0310108 (PMC11620413; doi:10.1371/journal.pone.0310108)
Supplement: S1 Raw data — (ZIP) [file pone.0310108.s002.zip › Table1.protein ubiquitination.txt]

protein ubiquitination【AmiGO 2数据库（https://amigo.geneontology.org/）检索蛋白质泛素化，在GO:0016567下筛选物种为人类的相关基因】
A1S9T
AD-006
AF
ALO17
ANAPC12
ANAPC3
ANAPC6
ANAPC8
AOS1
APC10
APC2
APC4
APC5
APC7
APG3
APG3L
APG5L
API1
API3
APPBP1
ARA54
ARB2
ARC205
ARC240
ARC33
ARC34
ARC77
ARD1
ARFD1
ARI
ARI2
ARNIP
ARR1
ARR2
ASP
AXOT
BA2R
BACURD1
BACURD2
BAP1
BAR
BBAP
BCRG2
BERP
BFP
BHLHA1
BIRC4
BKLHD1
BKLHD2
BLU
BM-023
BRE1A
BRE1B
BSEP
BTRCP
BTRCP2
BZF1
C10orf104
C11orf28
C12orf51
C13orf7
C14orf130
C14orf18
C14orf4
C15orf1
C16orf21
C16orf28
C16orf31
C16orf44
C17orf27
C17orf36
C19orf58
C19orf72
C1orf164
C1orf166
C1orf55
C20orf163
C20orf18
C20orf188
C21orf10
C21orf98
C2orf37
C3IP1
C4orf30
C6orf13
C6orf133
C6orf157
C6orf172
C6orf2
C6orf4
C6orf5
C6orf6
C8
C9orf17
CAGH45
CAP-1
CARP1
CBL2
CBL3
CCG1
CCGS
CDC34B
CDH1
CDT2
CDW1
CEB1
CEBP1
CENP-27
CENP-30
CGI-123
CGI-125
CGI-73
CGI-76
CHIMP
CHIP
CIS2
CIS3
CIS4
CIS6
CISH5
CISH6
CKN1
CRAF1
CROC1
CRSP1
CRSP200
CRSP34
CRSP6
CRSP8
CRSP9
CSA
CTNNB
D0S1430E
D15S9
D17S978E
DCAF2
DCAF3
DCRR1
DFFRX
DING
DIP1
DIPB
DIS
DNAPTP2
DRE1
DRIP205
DRIP230
DRIP230
DRIP77
DRIP80
E2EPF
E4F
E6AP
EAP1
EBI6
EDD
EDD1
EDP1
EFP
EMC19
EMI1
EMI2
ENC2
EPM2B
EPRAP
EPVE6AP
EVR2
F1AA
FAM
FAM105B
FAT10
FATS
FBG2
FBL12
FBL17
FBL2
FBL21
FBL3
FBL3A
FBL4
FBL5
FBL6
FBL7
FBS2
FBW1A
FBW1B
FBW5
FBW6
FBW7
FBW8
FBX1
FBX10
FBX11
FBX13
FBX14
FBX18
FBX2
FBX20
FBX22
FBX24
FBX25
FBX29
FBX3
FBX30
FBX31
FBX33
FBX4
FBX45
FBX5
FBX6
FBX7
FBX9
FBXL1
FBXL21
FBXL3A
FBXL3B
FBXL3P
FBXL3P
FBXO1
FBXO13
FBXO18
FBXO20
FBXO23
FBXO29
FBXO37
FBXW1A
FBXW1B
FBXW6
FBXW6
FKSG11
FKSG86
FLR1
FLRF
FP1477
FXY2
FYR
FZR
G16
G18
G1P2
GAN1
GBDR1
GC109
GCL
GERP
GIDE
GL014
GMCL1L
GMCL1P1
GNB2L1
GNIP
GOA
GRCC8
GRCC9
H10BH
H326
H7AP1
HAKAI
HAN11
HAUSP
HCA127
HCA33
HCGV
HDNB1
HEI10
HEL-220
HEL-S-70
HIP116A
HIP2
HIPI3
HLC7
HLS5
HOPA
HOYS7
HPP1
HPVE6A
HRD1
HRIHFB2038
HSD34
HSD-34
HSD4
HSD-4
HSPC064
HSPC070
HSPC087
HSPC150
HSPC153
HSPC205
HSPC214
HSPC216
HSPC238
HSPC240
HSPC272
HSPC296
HT005
HT2A
HUMSIAH
HUSSY-27
HYD
HZFW
IAP3
IBRDC1
IBRDC2
IBRDC3
ICBP90
IDOL
IFP1
INRF2
IQWD1
IRF
ISOT
JFP7
JTV1
KBTBD10
KIAA0010
KIAA0032
KIAA0045
KIAA0076
KIAA0093
KIAA0126
KIAA0129
KIAA0132
KIAA0161
KIAA0192
KIAA0228
KIAA0239
KIAA0262
KIAA0265
KIAA0282
KIAA0312
KIAA0317
KIAA0322
KIAA0349
KIAA0396
KIAA0438
KIAA0439
KIAA0462
KIAA0469
KIAA0483
KIAA0517
KIAA0544
KIAA0597
KIAA0614
KIAA0617
KIAA0646
KIAA0661
KIAA0667
KIAA0671
KIAA0675
KIAA0684
KIAA0695
KIAA0696
KIAA0708
KIAA0714
KIAA0790
KIAA0795
KIAA0800
KIAA0829
KIAA0840
KIAA0858
KIAA0860
KIAA0896
KIAA0898
KIAA0913
KIAA0916
KIAA0937
KIAA10
KIAA1037
KIAA1095
KIAA1098
KIAA1100
KIAA1113
KIAA1129
KIAA1131
KIAA1133
KIAA1146
KIAA1166
KIAA1242
KIAA1289
KIAA1301
KIAA1307
KIAA1309
KIAA1320
KIAA1323
KIAA1333
KIAA1340
KIAA1354
KIAA1378
KIAA1386
KIAA1397
KIAA1399
KIAA1406
KIAA1475
KIAA1489
KIAA1494
KIAA1528
KIAA1530
KIAA1542
KIAA1554
KIAA1578
KIAA1585
KIAA1593
KIAA1618
KIAA1625
KIAA1677
KIAA1734
KIAA1736
KIAA1785
KIAA1810
KIAA1824
KIAA1842
KIAA1850
KIAA1865
KIAA1892
KIAA1917
KIAA1991
KIAA2023
KIAA2024
KIAA2025
KIAP
KLEIP
KLHDC5
KLHL16
KLHL19
KLHL37
KLHLX
KPC1
KPC2
KRP1
L13
L2DTL
L6
LEU5
LIG
LIN41
LINC02581
LINCR
LIVIN
LNX
LNX3
LP2254
LUN
MAPE
MAPL
MARCH1
MARCH10
MARCH2
MARCH3
MARCH4
MARCH5
MARCH6
MARCH7
MARCH8
MARCH9
MBLR
MDMX
MEF
MG53
MIHB
MIR
MKRN4
MKRNP5
MLIAP
MMS2
MNAB
MOP4
MOP6
MRVLDC3
MSL2L1
MSTP025
MSTP028
MSTP055
MUF1
MUL
MULAN
MURF
MURF1
MURF2
MURF3
My038
My039
MYSTR
MYSTR
NAP4
NARF
Nbla00127
NCUBE1
NCUBE2
NDNL1
NDRF
NEDD4-1
NEDL1
NEDL2
NEDL3
NESCA
NEURL
NEURL1A
NEURL3
NFX2
NG2
NICE5
NIN283
NIPA
NIRF
NKLAM
NMP200
NOT4
NP95
NRDP1
NRF2
NRPB
NS5ATP8
NYREN18
OCP2
ODA16
OIP4
OK/SW-cl.35
OK/SW-cl.73
OK/SW-cl.74
OSTL
OTUD7C
P/OKcl.19
P2PR
P53RFP
PACT
PAF1
PAF3
PAM
PARC
PARK2
PARP5A
PARP5B
PARPL
PAT1
PBP
PCIA1
PDIP1
PDZRN2
PEAS
PEPE1
PHF15
PHF9
PIG10
PIG21
PIG50
PIG53
PIRH2
PKB
PLK
PLZF
PMP3
PMP35
POB1
POLDIP1
POSH
POSH1
POSH2
POSH3
POSHER
PP1131
PP14212
PP2386
PP3476
PP3971
PP5242
PP6832
PP6832
PP7759
PPARBP
PPARGBP
PPIL5
PPP1R39
PRISM
PRMT11
PRMT9
PRO0992
PRO2286
PRO2389
PRO3094
PRP19
PSEC0216
PTD016
PTN007454299
PUBC1
PXMP3
RAC
RAD6A
RAD6B
RAMP
RAMP
RARL
RASL8C
RB18A
RBAF600
RBCC
RBQ1
RBX2
REN
RES4-26
RFB30
RFG7
RFP
RFP2
RFPL1L
RFPL4
RFWD1
RFWD2
RIE2
RINCK
RING105
RING1A
RING1B
RIP
RLGP
RMA1
RNF
RNF1
RNF100
RNF101
RNF102
RNF104
RNF105
RNF106
RNF107
RNF108
RNF109
RNF113
RNF119
RNF12
RNF129
RNF131
RNF134
RNF137
RNF142
RNF144
RNF147
RNF15
RNF153
RNF154
RNF155
RNF156
RNF158
RNF159
RNF16
RNF160
RNF164
RNF171
RNF172
RNF173
RNF174
RNF176
RNF177
RNF178
RNF179
RNF18
RNF184
RNF188
RNF189
RNF18B
RNF19
RNF190
RNF196
RNF198
RNF199
RNF200
RNF201
RNF202
RNF203
RNF204
RNF206
RNF209
RNF21
RNF210
RNF211
RNF218
RNF218
RNF219
RNF22
RNF23
RNF27
RNF28
RNF29
RNF3
RNF30
RNF33
RNF34L
RNF35
RNF36
RNF37
RNF3A
RNF45
RNF46
RNF47
RNF48
RNF50
RNF52
RNF53
RNF54
RNF55
RNF56
RNF57
RNF58
RNF60
RNF61
RNF62
RNF63
RNF64
RNF67
RNF69
RNF72
RNF72
RNF73
RNF74
RNF75
RNF76
RNF77
RNF78
RNF79
RNF80
RNF81
RNF82
RNF84
RNF85
RNF86
RNF87
RNF88
RNF89
RNF9
RNF90
RNF91
RNF92
RNF93
RNF94
RNF95
RNF97
RO52
ROC1
ROC2
RORET
RP3
RPF1
RZF
SAG
SBBI03
SEC4L
SEL10
SEMCAP3
SFT
SH3MD2
SH3MD2
SH3MD4
SIPL1
SIR2L1
SKD
SKP1A
SMARCA3
SMRZ
SNEV
SNF2L3
SNURF
SOCS4
SOCS6
SOCS7
SOH1
SP329
SPG2
SPRYD5
SPRYD6
SRB7
SS56
SSA1
SSB1
SSB2
SSB3
SSB4
SSI1
SSI2
SSI3
STAF50
STATI2
SUA1
SURB7
SWIP1
TAF2A
TAKRP
TAL
TANK2
TAZ
TCC52
TCEB1
TCEB1L
TCEB2
TCFL2
TCTE5
TEB4
TERF
TFP
THRAP6
TIF1
TIF1A
TIF1G
TIN1
TINF1
TIP120
TIP120A
TIP120B
TIP3
TM4SF17
TNKL
TNKS1
TNKS1
TNRC11
TNRC11
TOME1
TP53BPL
TPRD
TRAFAMN
TRAP220
TRAP230
TRAP25
TRAP3
TRAP80
TRAP80
TRC8
TRG17
TRG20
TRIAD1
TRIAD3
TRIM1
TRIM20
TRIM49D2
TRIM49D2P
TRIM49L
TRIM49L1
TRIM49L2
TRIM50A
TRIM50B
TRIM50C
TRIM51GP
TRIM57
TRIM75P
TRIM77P
TRIP
TRIP2
TRRP4AP
TSBF1
TSG24
TSSC1
TUBL4
TUSP
UBA80
UBADC1
UBC16
UBC3B
UBC4
UBC5A
UBC5B
UBC5C
UBC7
UBCE4
UBCE7
UBCE7IP1
UBCE7IP3
UBCE7IP4
UBCE7IP5
UBCEP1
UBCEP2
UBCH10
UBCH3
UBCH4
UBCH5
UBCH5A
UBCH5B
UBCH5B
UBCH5C
UBCH5D
UBCH6
UBCH7
UBCH7BP
UBCH8
UBCH9
UBE1
UBE1L
UBE1L2
UBE2
UBE2CBP
UBE2G
UBE2Q
UBE2R1
UBE2V
UBLE1A
UCRP
UEV1
UEV2
UFD2
UG063H01
UIP5
ULF
ULR061
UNQ574/PRO1136
UNQ5800/PRO19607/PRO21344
UNQ5800/PRO19607/PRO21344
UNQ6496/PRO21356
UREB1
USP9
VACM1
VCIA1
VCIP135
VIT1
VPRBP
WDR21
WDR21A
WDR22
WDR23
WDR32
WDR40A
WDR42A
WDR68
WDR69
WDSAM1
WDSOF1
XAP1
XAP3
XAP4
XAP4
XLRP3
ZBU1
ZBU1
ZC3H5L
ZC3HDC5L
ZFP103
ZIBRA
ZIN
ZNF127
ZNF127L1
ZNF145
ZNF147
ZNF173
ZNF178
ZNF179
ZNF183
ZNF228
ZNF230
ZNF294
ZNF294
ZNF313
ZNF363
ZNF363
ZNF364
ZNF645
ZNF650
ZNF757
ZNFB7
ZUBR1
ZZANK1
ZZANK2
