# Supplementary material for: Identifying immune cell infiltration and effective diagnostic biomarkers for ischemic stroke using bioinformatics analysis
Source: PLoS One. 2024 Dec 5;19(12):e0310108. doi: 10.1371/journal.pone.0310108 (PMC11620413; doi:10.1371/journal.pone.0310108)
Supplement: S1 Raw data — (ZIP) [file pone.0310108.s002.zip › Table10.geneMania_enrichGO.csv]

	ONTOLOGY	ID	Description	GeneRatio	BgRatio	pvalue	p.adjust	qvalue	geneID	Count
GO:0005952	CC	GO:0005952	cAMP-dependent protein kinase complex	2/35	10/19550	0.000138860015528531	0.0105533611801684	0.00833160093171188	PRKAR2B/PRKAR1A	2
GO:0030291	MF	GO:0030291	protein serine/threonine kinase inhibitor activity	3/36	34/18368	3.96810369290901e-05	0.00329352606511448	0.0023808622157454	PRKAR2B/CDKN1A/PRKAR1A	3
GO:0008603	MF	GO:0008603	cAMP-dependent protein kinase regulator activity	2/36	11/18368	0.000203146076745436	0.0067618318805223	0.00488807123893178	PRKAR2B/PRKAR1A	2
GO:0034236	MF	GO:0034236	protein kinase A catalytic subunit binding	2/36	13/18368	0.000287388159105929	0.0067618318805223	0.00488807123893178	PRKAR2B/PRKAR1A	2
GO:0004860	MF	GO:0004860	protein kinase inhibitor activity	3/36	70/18368	0.000345828105708355	0.0067618318805223	0.00488807123893178	PRKAR2B/CDKN1A/PRKAR1A	3
GO:0019210	MF	GO:0019210	kinase inhibitor activity	3/36	74/18368	0.000407339269910982	0.0067618318805223	0.00488807123893178	PRKAR2B/CDKN1A/PRKAR1A	3
GO:0030552	MF	GO:0030552	cAMP binding	2/36	23/18368	0.000920748593182796	0.0127370222056953	0.00920748593182796	PRKAR2B/PRKAR1A	2
GO:0030551	MF	GO:0030551	cyclic nucleotide binding	2/36	37/18368	0.00238237392914631	0.0272359064601105	0.0196886070795979	PRKAR2B/PRKAR1A	2
GO:0031625	MF	GO:0031625	ubiquitin protein ligase binding	4/36	297/18368	0.00262514761061306	0.0272359064601105	0.0196886070795979	PRKAR2B/CDKN1A/UBXN7/PRKAR1A	4
GO:0044389	MF	GO:0044389	ubiquitin-like protein ligase binding	4/36	316/18368	0.0032806208271997	0.0302546142952861	0.0218708055146646	PRKAR2B/CDKN1A/UBXN7/PRKAR1A	4
GO:0051018	MF	GO:0051018	protein kinase A binding	2/36	51/18368	0.00448304630808213	0.0372092843570817	0.0268982778484928	PRKAR2B/PRKAR1A	2
