# Supplementary material for: Identifying immune cell infiltration and effective diagnostic biomarkers for ischemic stroke using bioinformatics analysis
Source: PLoS One. 2024 Dec 5;19(12):e0310108. doi: 10.1371/journal.pone.0310108 (PMC11620413; doi:10.1371/journal.pone.0310108)
Supplement: S1 Raw data — (ZIP) [file pone.0310108.s002.zip › Table2.Module_genes.txt]

H3-3A
GIMAP7
KCTD12
FCGR3B
ANXA3
TLR1
EVI2B
S100A12
TDP2
GABARAPL2
CD164
HSPA1A
RAB33B
HHEX
HLA-G
CAT
ANP32A
ARRDC4
GIMAP2
XRN2
RGCC
PIK3AP1
GIMAP1
AGTPBP1
CPPED1
PLAUR
HMGB2
RAD21
KBTBD7
ITM2B
P2RY13
WDR11
ALDH1A1
PSMC6
WASHC4
CXorf21
FAM174A
PRKAR2B
CDKN1A
GNA13
PAPSS1
DENND6B
CYP1B1
OSTC
MOSPD2
METTL7A
SLBP
H2BC4
TSPAN2
PCYOX1
FLI1
KLHL2
ECHDC1
NINJ1
MCTS1
RBM47
CMTM8
RHOB
RESF1
IKBKB
ARMT1
COMMD8
HSD17B11
LSM6
F2RL1
EHD1
SACM1L
HK2
WSB1
CXCR4
DUSP6
TMEM167A
FBXO30
SAP30
TSNAX
PRKAR1A
USP8
TAB2
PLA2G4A
MARCHF1
MAK
TRMT1L
TMEM128
SLC38A2
NCF2
MPLKIP
SERTAD1
CNIH4
GBP3
HIGD1A
SKAP2
GASK1B
RMI1
PHF23
FCHO2
H2BC9
YIPF4
MINPP1
JPT1
SLFN11
PARP9
TXNDC9
PPP3CA
SF3B6
RNF149
BIN2
PRRG4
IL1RN
IQGAP1
EZR
LMO2
OSBPL11
TOB1
FCGR2A
GPBP1
MSANTD2
NAA50
COG3
SELENOT
CNEP1R1
FRG1
UBLCP1
DNAJB1
GSKIP
SNAP23
GTF2H1
ADORA2A
PIK3CG
IFI27L2
ADI1
METTL18
PTPN12
ST6GALNAC3
SULF2
FPGT
RAB6A
LYPLA1
IRAK3
H2BC6
DNAAF2
HEBP2
CD1D
TXNIP
SPAST
ANKRD33
IRF2
PPP1R12A
MRPL15
FAR2
CCR5
PHF3
ISG20
ZBTB43
FBXO38
GPR132
F11R
DEK
SDHD
EIF1
TMED7
CCNG2
GNA15
ATG4C
ZNF57
GNB4
ZNF322
ARFIP1
SLC15A3
SLC25A44
DMXL1
CCDC30
OMA1
CCDC126
NOL8
ZNF559
GGH
BBS10
TBC1D9
ARPC5
NFE2L3
JUND
CLEC7A
TUBD1
NOC3L
RAP1B
CHST7
UBE2D1
SELENOF
HCCS
CWC22
NDUFAF4
EIF4G3
MINDY2
CD58
NARS1
CDK5R1
TNFSF9
CCDC92
SEC23A
RAB8B
DPYD
HAVCR2
INTS2
CAPG
ACOT13
FYB1
KCNK6
NR1H2
SACS
SORD
HBEGF
CPNE8
SMARCA5
NFKBID
PPT1
ATP7A
MRPL18
TMA16
OAS3
DDX24
TMEM154
MFHAS1
CTSS
KRCC1
UBA6
TNFSF13B
KIFBP
ADA
IBTK
NMI
RNMT
ILK
KLHL21
RSBN1L
ATF1
ZRSR2
CYB5D1
AASDHPPT
PIGM
IFI16
JADE2
CENPQ
TRIP12
ZNF232
ITPKB
ANXA4
GSK3B
CETN3
MRPS18B
FH
ATG3
RNASEL
GDI2
UPB1
PAXX
C9orf64
TAMALIN
CYB5R4
ZNF404
CCNT1
ME2
YWHAG
NFKB1
DCLRE1C
RELB
SKI
RAPGEF6
AIM2
SEC24D
PTBP3
CYB561A3
WWC3
TNFRSF10A
CDC5L
RILPL2
TGFA
CNOT8
PSD4
CBL
ZEB2
CHAC2
PLAGL1
DBR1
TOGARAM1
SLC5A6
RFK
NLK
PDGFC
EIF2B5
ENTPD4
GPN3
EMC2
NFKB2
TMC6
PLAGL2
RHBDD2
GTF3C1
TUBB4B
TRAPPC10
SLK
TBC1D10C
MTPN
EXOSC6
XRCC6
FRY
SEMA3C
SHOC2
IMMT
SERPINB8
HSDL2
CCT6P1
ACAP2
CHI3L2
TMEM30A
GTF2H2
PPCS
STK4
NUDCD2
AP5M1
TM9SF2
MRPL54
NABP1
LTN1
TTC33
TPST2
ABI3
GET1
PUF60
FGFR1OP2
CCDC117
TMED4
CTR9
RAB39B
ZFYVE16
CWC25
GALM
SREK1
CENPW
ZNF324
PRR29
RNF130
SLC38A6
LIG4
SPTAN1
PI16
ARHGAP18
USP38
SIRT1
KHDC4
ZNF658
STK38L
H1-10
RTN3
MAP4K2
BST2
SSH1
FBXO8
TM2D1
MRPL3
VPS26A
FZD6
TMEM144
UBQLN2
GOLGB1
MED23
UGDH
DNAJC10
HYLS1
LAMTOR3
DYNLL2
CXorf65
PRC1
ASTE1
OSBPL2
TPRKB
PTBP2
TRIT1
PPP3CB
ZNF624
KDM1B
LRRC40
FEZ1
GCNT1
TOPBP1
CCDC82
PPM1D
SUCLA2
DHFR2
CSNK2B
ZNF140
UBR4
EPHB6
FAM102B
KBTBD6
LACTB
PTDSS1
DICER1
TRAPPC11
ZBTB8OS
FASTKD1
FAM122A
SCML4
ERP44
SEPHS2
NDUFB11
NDUFAF7
MFSD1
PABPN1
TESK1
OXSR1
APBA3
HELB
SAP30L
CDC37L1
XRCC4
PSMA4
ARMC1
BTK
PSMB6
GPI
MARCHF7
LYSMD3
ERMAP
EDEM3
GGPS1
FAM241A
C1orf43
INTS8
NUDT18
SIN3A
ARL8B
ZNF813
PDCD10
CAPZB
RPS6KC1
SMAD5
CBWD1
SND1
POLI
FBXW4
ARIH2
SNAPC3
RBM4
LAPTM4A
UBE4B
DCK
RNF31
SOAT1
PRR7
USO1
ARMCX1
HCFC2
CBLL1
PCIF1
TANK
PICALM
ST3GAL1
LMO4
ATAD1
NFAT5
ADCK2
KPNB1
CRYBG1
GNAI3
ABAT
SBF1
EIF3D
DDX56
PTRH2
MMUT
NAA25
ZNF431
ECH1
LMNB2
GSTK1
UGP2
DECR1
CRTAM
TM9SF3
WDR44
TMEM165
PARP10
ALCAM
BCLAF3
ERI1
ABCF1
AQR
PHF20L1
LMBRD1
NIT1
C4orf33
SNX29
DENND4A
AIP
SRSF1
SLC25A12
UCKL1
APAF1
CCDC146
AKIRIN1
RABAC1
SENP6
ZNF330
SRSF4
SCYL2
PIK3C3
NIPSNAP2
ABCD2
POGK
USP25
MEPCE
TSPAN32
ZNF561
AMMECR1L
JMJD6
GCNA
MOB1B
PTPN1
CYBA
AMZ2P1
MFSD10
ZNF222
FXYD5
CTC1
RHOA
THAP1
PPP2CB
LEO1
YIPF5
ZNF565
NKAP
CASP8
FKTN
HSPA4
MRM2
SRPK2
SCAND1
CNTRL
TGFBRAP1
RAPGEF1
SENP7
HIVEP1
CNFN
POLR2I
VOPP1
DDX19B
TTC30B
TTI2
RNF20
MRPL37
NPTN
SUPV3L1
AP1AR
PARP16
PKD2
MSMO1
MCRIP1
EMD
MANEA
CSRP1
MRPL30
TRPV2
MCM5
SPECC1L
UBN1
NABP2
AK6
THOC6
SPHK1
FASTKD5
ZFP30
DAD1
RAB2A
UTP6
SNAPIN
C11orf58
SPATA5L1
GID4
ACSL4
MBLAC2
SLC25A13
OTULINL
INTS13
PSMG1
ZNF485
POLD3
EXOSC3
SRF
CHKB-CPT1B
C10orf88
NANP
NAT1
TMEM184C
TIMM8B
ESR1
HSD11B1
MTHFD2
ZBTB3
TLE2
KLF13
ZNF227
UBAC2
ZFP91
PHF20
RAB4A
SERTAD2
SPATA2
CHD6
WDR70
UBAC1
CBX1
MBIP
ODF2
RASA3
SNRPB
FUNDC1
DACH1
GPAM
PHF1
QTRT2
CHORDC1
PEX3
EIPR1
TTPAL
DDOST
BRIP1
PCNA
KATNB1
PSMD2
NDUFS2
ARMH3
MRPS35
SURF1
TRIM44
ASB8
SHLD2
BAP1
TRADD
RNF115
