# Supplementary material for: Identifying immune cell infiltration and effective diagnostic biomarkers for ischemic stroke using bioinformatics analysis
Source: PLoS One. 2024 Dec 5;19(12):e0310108. doi: 10.1371/journal.pone.0310108 (PMC11620413; doi:10.1371/journal.pone.0310108)
Supplement: S1 Raw data — (ZIP) [file pone.0310108.s002.zip › Table3.DEG.csv]

	logFC	AveExpr	t	P.Value	adj.P.Val	B	gene_symbol	group
GPM6B	-0.324506300072976	6.19730366056841	-10.4226928806186	4.7060384379805e-18	6.92258254226931e-14	29.7818175180808	GPM6B	down
G0S2	1.80734158870111	8.62701866464452	9.59971431760891	3.56721505143768e-16	2.62368667033242e-12	25.7515611247544	G0S2	up
CCL3	1.8490524396061	9.15779983921223	8.75341202137818	2.98116771990933e-14	1.46176590532888e-10	21.6160978772014	CCL3	up
JUN	1.38768192767504	8.41840020995744	8.67086634947119	4.57792636110658e-14	1.68353241929694e-10	21.2146646532006	JUN	up
EGR1	1.40661607943838	8.64441612472388	7.92228904038662	2.16238888731895e-12	6.16922988825331e-09	17.6029032424782	EGR1	up
RNF11	0.448886742361331	8.61994997219337	7.89255187541297	2.51634121886607e-12	6.16922988825331e-09	17.4607691019298	RNF11	up
ZNF530	-0.271921625810068	6.30301342365472	-7.84734677990054	3.16763103033101e-12	6.65655035088132e-09	17.2449402844199	ZNF530	down
TMEM107	0.533536167177672	7.35119624256619	7.45058665511995	2.35294791948746e-11	4.32648298695756e-08	15.3641890482592	TMEM107	up
DUSP2	1.20383962371916	8.91235815363322	7.29750760697804	5.06016128932268e-11	8.2705525073263e-08	14.6458604996949	DUSP2	up
PPP2R2D	0.280514142410905	7.72913081888524	7.24564361705666	6.55171953638566e-11	8.81314283276037e-08	14.4035155932442	PPP2R2D	up
TNF	1.51343087540527	8.87422816830738	7.24017043529513	6.73255851187494e-11	8.81314283276037e-08	14.3779725449011	TNF	up
ATF3	0.594550960535048	7.19710395935617	7.22696479450781	7.18951148831573e-11	8.81314283276037e-08	14.3163675741929	ATF3	up
RYR1	-0.337033430621288	6.8823007091855	-6.98901720884592	2.33160034411534e-10	2.63829546630282e-07	13.2126675371968	RYR1	down
IER2	0.600350103157776	10.039156032367	6.74508455686366	7.6786692802662e-10	8.06808750805113e-07	12.0947096514225	IER2	up
ZNF304	-0.54932927639239	6.91234458138045	-6.64559926558527	1.24294819809392e-09	1.2189178662641e-06	11.6430511021447	ZNF304	down
CXCL2	0.871981457539143	7.24719052598504	6.51065835742845	2.37820484029317e-09	2.18646207504453e-06	11.0346819219099	CXCL2	up
ZNF213-AS1	-0.197006647414521	6.19499415920605	-6.46340053230916	2.98123985778737e-09	2.57964931223836e-06	10.8228293987825	ZNF213-AS1	no
KLF10	0.474761126373647	8.85619973094927	6.31047959884742	6.16577994833439e-09	5.03881239111105e-06	10.1417845191608	KLF10	up
TNFAIP3	0.998907097955716	10.4520663500647	6.22424201048456	9.25898793419123e-09	7.16840592168174e-06	9.76085870519638	TNFAIP3	up
STAP2	-0.181407600006757	6.70281866530869	-6.20940562063744	9.92743365181002e-09	7.30162745090627e-06	9.6955598440272	STAP2	no
CXCL8	2.4305050267152	10.5398140542353	6.05180408541167	2.07235894970133e-08	1.45163810238603e-05	9.00633339540147	CXCL8	up
FDXR	-0.242131031204858	6.95246977064389	-6.01694766041992	2.43591454138573e-08	1.6287410410811e-05	8.85501808647737	FDXR	no
TEFM	-0.327635985715858	7.12044266015568	-5.94421557262252	3.40833619244594e-08	2.12426709430334e-05	8.5406297201943	TEFM	down
ZNF547	-0.157231119806903	5.88373816288639	-5.94058267161056	3.46583346453299e-08	2.12426709430334e-05	8.52497478573529	ZNF547	no
ADAMTS12	0.159667820867101	6.51144045628497	5.91868348038524	3.8331815090122e-08	2.25544399990278e-05	8.43070542118349	ADAMTS12	no
OSR2	0.603784464332882	6.29379469559625	5.89246212470568	4.32362069139097e-08	2.4461715527062e-05	8.31805491820708	OSR2	up
NR4A2	1.18751387706723	8.2211464003623	5.82372910428009	5.92095923658161e-08	3.22582631000428e-05	8.0239457413236	NR4A2	up
ZFP36	0.779264966819527	12.6201901277635	5.81037085949889	6.29276693783982e-08	3.30595005912942e-05	7.96698602355792	ZFP36	up
ZNF302	-0.417007049412723	7.35434189758678	-5.78026169402777	7.21692679942559e-08	3.66072390412243e-05	7.8388423991326	ZNF302	down
TNFSF18	0.213368405178968	6.26391088032832	5.72947714027232	9.08639302399045e-08	4.45536137942999e-05	7.62347363341659	TNFSF18	no
TMEM63C	-0.289508430342971	6.694493201799	-5.71363222531739	9.76150361602694e-08	4.63199090941149e-05	7.55647773752732	TMEM63C	down
NFKBIZ	0.888629162089137	10.7734205337626	5.69101481847836	1.08111766258689e-07	4.87867153557706e-05	7.46101246043685	NFKBIZ	up
TADA2A	-0.168732407232119	6.84262664545187	-5.68829414513675	1.09446744169982e-07	4.87867153557706e-05	7.44954207080408	TADA2A	no
TNFRSF17	-1.00691022029739	7.25008286500568	-5.66516700722161	1.2146727049179e-07	5.12461646588146e-05	7.35215320076956	TNFRSF17	down
SLC12A5	0.18962746128627	6.01187469434275	5.66275330091927	1.22794052967278e-07	5.12461646588146e-05	7.3420009714635	SLC12A5	no
AURKC	0.152274188723629	6.52186920103973	5.65805861124891	1.25415494746249e-07	5.12461646588146e-05	7.32226124044045	AURKC	no
CLCN5	-0.156161886608256	6.31667880871234	-5.64441570246375	1.33348908068679e-07	5.3015201018656e-05	7.26494572006505	CLCN5	no
ZNF808	-0.297682689767639	6.20778731923018	-5.60688954783058	1.57796221010805e-07	6.1083747659709e-05	7.10767012355189	ZNF808	down
NCK2	0.28300244567032	8.49841994698931	5.59587718383152	1.65769469366007e-07	6.25248434454862e-05	7.06162177426891	NCK2	up
PPP1R15A	1.15778926496725	11.3614401481523	5.58805966456709	1.7166786899478e-07	6.31308588228302e-05	7.0289619440475	PPP1R15A	up
PPARA	-0.116390668771299	6.59818121161531	-5.56763820570457	1.8806365227249e-07	6.74735689006911e-05	6.94376071743869	PPARA	no
VIM	0.662553149012547	12.3092144915343	5.54407201154911	2.08896312227412e-07	7.31634464967911e-05	6.84564713825118	VIM	up
ATP6V0A4	0.119285967420386	6.23645393933016	5.53395802500883	2.18515535184264e-07	7.47526400595471e-05	6.80360812021696	ATP6V0A4	no
ZNF677	-0.212611154580156	6.42556044905486	-5.5201543713107	2.32347137860771e-07	7.76778726802712e-05	6.74629987653744	ZNF677	no
PRSS58	-0.18952429101587	6.38054144757291	-5.5009822023833	2.52989808473955e-07	8.26995573922641e-05	6.66683214482144	PRSS58	no
IZUMO1	0.168023132095997	6.02179923688248	5.47150456522448	2.88277574170624e-07	9.21861546967366e-05	6.54494293652479	IZUMO1	no
MRPL27	-0.237251506986699	8.47824350988657	-5.44197943618857	3.28438197543767e-07	0.000102794167784443	6.42321774946591	MRPL27	no
ZNF197	-0.173294142056105	6.42625539227173	-5.39446999858944	4.04824355573419e-07	0.000124061797301771	6.22811328428924	ZNF197	no
AHR	0.40266604835986	8.42446443260464	5.37998169504271	4.3139827789179e-07	0.000129507523832413	6.16880472691307	AHR	up
CCNL1	0.560180070144844	9.38844020661552	5.35139269978509	4.88933202070079e-07	0.000141614229183087	6.05203701318159	CCNL1	up
FBXO22	-0.219695870233769	6.77356032471247	-5.35043704450508	4.90980672218726e-07	0.000141614229183087	6.04813982453428	FBXO22	no
AIM2	-0.404693752076208	7.8123448122922	-5.34014599931426	5.13567041417896e-07	0.000145280214985716	6.00619756307923	AIM2	down
BEND2	0.562410209231714	6.80981545883398	5.32491445559938	5.48871710746001e-07	0.00015233778990705	5.94420365118336	BEND2	up
LHX3	0.148140167680827	6.60627843182181	5.30112187612004	6.08816254829083e-07	0.000165846057565478	5.84756683675817	LHX3	no
EGR2	0.903141586461954	7.76522452158841	5.27283843535059	6.88429269894581e-07	0.000178250837069951	5.73301144800864	EGR2	up
PTGS2	1.73603899636857	10.2730406595662	5.27060419205029	6.95134836562281e-07	0.000178250837069951	5.72397714828199	PTGS2	up
NR4A1	0.287963072432974	7.52758970113339	5.26948532925672	6.98516775851731e-07	0.000178250837069951	5.7194537846074	NR4A1	up
OSM	0.868759053235047	8.1140203639015	5.26806781823599	7.02824510540935e-07	0.000178250837069951	5.71372383171261	OSM	up
GART	-0.18320470253054	7.22981163436268	-5.24745914911659	7.68462344849963e-07	0.000191594594792253	5.63051846397476	GART	no
PYY2	0.186467151444004	6.71556383546767	5.21923418641956	8.68153331889608e-07	0.000209928967073692	5.51686922000679	PYY2	no
TAF1A	-0.293901316812357	6.67484339570334	-5.21827605150421	8.71750116185978e-07	0.000209928967073692	5.51301748273233	TAF1A	down
HDGFL1	0.171991835187391	7.23740192119425	5.21482849510268	8.84812777604956e-07	0.000209928967073692	5.49916158205844	HDGFL1	no
APOL5	0.151572930288622	6.44139527934209	5.2077600490191	9.12195031120618e-07	0.00021299030012356	5.47076981225144	APOL5	no
PTX3	0.956183109570325	7.62793209146691	5.18941748234644	9.87167092497089e-07	0.000224027014101303	5.39719818814429	PTX3	up
ZNF404	-0.403329085365677	6.27475830737726	-5.18876961249294	9.89922224105011e-07	0.000224027014101303	5.39460237062701	ZNF404	down
B3GALNT1	-0.113331389749055	5.95204583402668	-5.15004108321619	1.16898247471614e-06	0.000260541397016278	5.23977475675818	B3GALNT1	no
HCAR1	0.168125958017975	6.03769701242754	5.14131649358751	1.21348338228179e-06	0.000260831151808147	5.20499022408669	HCAR1	no
CD83	1.1892802224219	9.03312682394055	5.13981258633162	1.22131940289294e-06	0.000260831151808147	5.19899773820308	CD83	up
LSMEM2	0.180573497135319	6.76328045699487	5.13804098553137	1.23061354027983e-06	0.000260831151808147	5.19193992792126	LSMEM2	no
GGTA1P	0.439408578130785	7.85628329045572	5.13603722823041	1.24120874415842e-06	0.000260831151808147	5.18395897373369	GGTA1P	up
MAPK8IP2	0.131424056000609	6.95083714452069	5.12562165461522	1.2977319257413e-06	0.000268868121516261	5.14250351418208	MAPK8IP2	no
STAG3L1	-0.246747611073447	6.93673920022439	-5.09915205366157	1.45290841642509e-06	0.000293172345052337	5.0373758758929	STAG3L1	no
ID1	0.529621877020375	6.77339320293946	5.09587889287999	1.47331070140628e-06	0.000293172345052337	5.02439860745936	ID1	up
MAMLD1	0.196847113364818	6.54504297399648	5.09563687475315	1.47483028782277e-06	0.000293172345052337	5.02343926330483	MAMLD1	no
MADCAM1	0.158892716235911	6.76173845299574	5.08078672876088	1.57105225520286e-06	0.000308135715653787	4.9646263788905	MADCAM1	no
ZNF160	-0.201367721514003	6.86831451181207	-5.06264728045284	1.69691095689952e-06	0.000328441581263051	4.89292610687381	ZNF160	no
ZNF765	-0.168953531853623	6.895933645588	-5.04670964007008	1.81555871636102e-06	0.000346842450878839	4.83005632676254	ZNF765	no
PKMYT1	0.155540941791748	7.37364850786788	5.04034733867152	1.86514656532302e-06	0.000348317157678623	4.80499212795992	PKMYT1	no
STT3A	-0.312150912150322	8.51322454793021	-5.03965318068155	1.87063599297153e-06	0.000348317157678623	4.80225865777769	STT3A	down
ZNF415	-0.273053973431892	6.2461667665655	-5.03408283221968	1.91525997327791e-06	0.000352168427586476	4.78033186351059	ZNF415	down
BTG2	0.625135479642813	10.4392907800749	5.02921600634556	1.95509528964893e-06	0.0003550549593918	4.76118638650615	BTG2	up
CXCL1	1.08042336291479	7.6077252474581	5.02320317250859	2.00542606077913e-06	0.000358675718310804	4.73754815362617	CXCL1	up
IL1B	1.54428935066423	10.9502636775622	5.02104476409201	2.02379909040087e-06	0.000358675718310804	4.72906699271271	IL1B	up
C17orf64	-0.184538700039695	6.4700248836928	-5.01346745860522	2.08960622311982e-06	0.00036240555444418	4.6993105629131	C17orf64	no
ZPBP	0.153659464409266	5.96321561958273	5.01214076102294	2.10134064032273e-06	0.00036240555444418	4.69410336875654	ZPBP	no
ZNF200	-0.339484684813177	7.21099878129357	-5.00877505384397	2.13139832540253e-06	0.00036240555444418	4.68089696575319	ZNF200	down
SPESP1	-0.347985725362732	6.15164106787844	-5.00744504302241	2.14339111058081e-06	0.00036240555444418	4.67567974058715	SPESP1	down
RGS1	0.817081960562676	7.42414070244886	4.99223918724094	2.28525879203299e-06	0.000382001782168242	4.61609183008249	RGS1	up
NANP	-0.27598408755853	7.05120214494696	-4.98643546415923	2.34178198939253e-06	0.000387051832179373	4.59337766571388	NANP	down
NOC2L	-0.239756475823746	7.27660797025435	-4.97889188590108	2.4172868897286e-06	0.00039509211275453	4.56387833615602	NOC2L	no
DLEU2	-0.263011245056535	6.70323213825118	-4.95925067317479	2.62516518175263e-06	0.000422757214025665	4.48719939128247	DLEU2	down
BCL11A	-0.280500359161616	8.05803315203934	-4.95754394946458	2.64402880287976e-06	0.000422757214025665	4.48054516177446	BCL11A	down
FOSB	1.0104948446623	8.42180429632678	4.95265153748987	2.69883610982535e-06	0.000424293596883337	4.46147827600397	FOSB	up
SLC25A25	0.167397702021028	7.52840423736875	4.9515501921597	2.71132550013825e-06	0.000424293596883337	4.45718767056323	SLC25A25	no
RBBP5	-0.422759612269104	7.95156016091705	-4.94732862272117	2.75972150551553e-06	0.000427321087854037	4.44074678420305	RBBP5	down
DNAAF1	0.496341731997561	7.09385638724453	4.9274795592958	2.99876526405591e-06	0.000459498302440234	4.36356070191005	DNAAF1	up
SCMH1	0.149130320421879	7.42196431728813	4.90214942213326	3.33320805387502e-06	0.000505479283221666	4.26533983698695	SCMH1	no
CDKN1A	0.658462714216551	9.02877835698951	4.89148809231271	3.48457348624034e-06	0.000523041591659137	4.22409326995902	CDKN1A	up
STMN1	-0.127181826314055	6.7902538837214	-4.8740979243987	3.74591920254108e-06	0.000556590620902821	4.15693440962575	STMN1	no
NLRP13	0.12841131751858	6.65806582159887	4.86495761489351	3.89082121227292e-06	0.000568375390007436	4.12169555108009	NLRP13	no
WWP1	0.19591030002344	7.91206814219714	4.86423480924101	3.90250947591781e-06	0.000568375390007436	4.11891066868925	WWP1	no
C9orf163	0.138433639840315	7.09334842808705	4.84859198494477	4.16398700149148e-06	0.000598790258782672	4.05870440246838	C9orf163	no
GRB14	0.447583685083698	7.52821842130605	4.84692971210114	4.19275300167337e-06	0.000598790258782672	4.05231379171868	GRB14	up
TMTC4	-0.161528570194276	6.93205172541524	-4.83554193647586	4.39507713712266e-06	0.00062164985276033	4.0085705705536	TMTC4	no
NLRP7	-0.170865840938577	6.49018846412948	-4.8255395719637	4.58058407881309e-06	0.000641718017136577	3.97020257939279	NLRP7	no
DNAJC17	-0.226865559674313	7.58501825298674	-4.82076505807998	4.67179317241497e-06	0.000648321486473813	3.95190575340054	DNAJC17	no
FOS	0.936784853944774	10.9552403722612	4.8163682648461	4.75734463788411e-06	0.000654023734796965	3.93506655429852	FOS	up
CA9	0.166770729897357	6.89506955729269	4.81052625386584	4.87337315697937e-06	0.000663771473510801	3.91270739054564	CA9	no
SLC8A3	0.139995057303661	6.61372951831232	4.80818486947604	4.92064270561422e-06	0.000664061047702617	3.90375102210677	SLC8A3	no
CCDC144A	-0.112307045023242	5.78071960868986	-4.79883382438797	5.11390628739969e-06	0.000683868740796813	3.8680085695795	CCDC144A	no
ERLIN2	-0.176119923934714	7.36133206324925	-4.78208246280523	5.47869560310018e-06	0.000726050561455889	3.80409052510913	ERLIN2	no
EPHA3	-0.0829180359327246	5.89377134896404	-4.77964202030295	5.53390470650142e-06	0.000726819091362821	3.79479042508959	EPHA3	no
MMAA	-0.196857921474771	6.65010115775261	-4.77168526472621	5.717682258162e-06	0.000744310672721796	3.76448965225164	MMAA	no
DMRTA1	0.201588889533858	6.21113124007985	4.76193714725622	5.95091749819074e-06	0.000762705068686531	3.72741100687355	DMRTA1	no
IFI27L1	0.185806587553706	7.31821169656115	4.76145523655162	5.96268408558471e-06	0.000762705068686531	3.72557923419889	IFI27L1	no
VANGL1	-0.157788864899082	6.64671886582236	-4.74912981975822	6.27141610555725e-06	0.000795280438902993	3.6787699116367	VANGL1	no
C1GALT1C1	-0.190246881201984	7.19388551862187	-4.73264246917602	6.70873366600133e-06	0.000843465574588714	3.6162762161647	C1GALT1C1	no
DHFR2	-0.32013656938312	7.25915609373739	-4.69155661466372	7.93108439640099e-06	0.000982652631015986	3.46115447707075	DHFR2	down
C10orf62	-0.142598596192747	6.52887083790057	-4.69098895147951	7.94939925838901e-06	0.000982652631015986	3.45901736725406	C10orf62	no
CCNA2	-0.300622062472192	6.69068216272885	-4.68872666256712	8.02279685303466e-06	0.000983461180901165	3.45050208240272	CCNA2	down
RNF17	0.0858748513905514	5.92827224668738	4.68625324414805	8.10379581537252e-06	0.000985180466480411	3.44119515419897	RNF17	no
CEP126	-0.206382821834366	6.29001859291525	-4.67853592783711	8.36164661517088e-06	0.00100819525991118	3.41217710095908	CEP126	no
CATIP-AS1	0.284280605951524	7.09890972695215	4.66985851544452	8.66107250961719e-06	0.0010329195464526	3.37958612670082	CATIP-AS1	up
CD69	0.989444548500153	9.91540609841798	4.66854934506759	8.70713961659569e-06	0.0010329195464526	3.37467251218598	CD69	up
PTPRT	0.129585698083924	6.38987453252502	4.65965507122017	9.02645521594387e-06	0.00106223324981228	3.34131405809711	PTPRT	no
AP4M1	-0.183661268965158	7.24317327062697	-4.64866867752026	9.43656249509569e-06	0.0010966543118992	3.300166337746	AP4M1	no
WDR64	0.154044842150367	6.11426817124168	4.64714476262533	9.49485427018339e-06	0.0010966543118992	3.29446378123837	WDR64	no
MSANTD3-TMEFF1	0.159320779721932	6.12471715367491	4.64590309960816	9.54260720075446e-06	0.0010966543118992	3.28981832800156	MSANTD3-TMEFF1	no
C17orf50	0.155618700885451	6.40306928899014	4.64140451748233	9.71757291020999e-06	0.00110810463185418	3.27299451743391	C17orf50	no
ENPP2	-0.192179491658766	6.47147882719426	-4.63821027631325	9.84368995357716e-06	0.00111385137859323	3.26105516563224	ENPP2	no
RSPH6A	0.140502074933166	6.79510627995113	4.63426334806482	1.00017152402527e-05	0.00112309336781769	3.24630988074389	RSPH6A	no
SV2A	0.189160424984862	6.98848939293032	4.63133865168704	1.01203943940979e-05	0.00112781061770591	3.23538885095012	SV2A	no
AMDHD1	-0.292240819632126	6.43907873778101	-4.62556768615259	1.03585823364697e-05	0.00113063651163881	3.21385291931556	AMDHD1	down
RUFY2	-0.130029939751929	6.34763642708101	-4.62511727735748	1.03773988956138e-05	0.00113063651163881	3.21217283793764	RUFY2	no
ZNF823	-0.336818647044058	6.88606793342565	-4.62440088195084	1.04073956654577e-05	0.00113063651163881	3.20950081452701	ZNF823	down
RFPL3S	-0.178752811359685	5.97757257699001	-4.62331082124666	1.04531995637578e-05	0.00113063651163881	3.20543560987378	RFPL3S	no
ZNF100	-0.148005650150619	6.07058339926867	-4.61660892544322	1.07391282168408e-05	0.0011422735461799	3.18045582309358	ZNF100	no
SOWAHA	0.12742455919444	5.9398278373144	4.61642798921968	1.07469516532093e-05	0.0011422735461799	3.17978175507398	SOWAHA	no
CNTNAP5	0.116177686100685	6.29685886855522	4.61399791547363	1.08525608110198e-05	0.0011422735461799	3.17073033303935	CNTNAP5	no
MAP2	0.0973453293372399	6.11671680764459	4.61356682760611	1.08714001675857e-05	0.0011422735461799	3.16912496528343	MAP2	no
CCDC78	0.134493597498602	6.1344663332642	4.60664336937381	1.11783400183422e-05	0.00116619419623981	3.14335559997208	CCDC78	no
ZDHHC23	-0.23146597204888	6.6693102877917	-4.60208245453537	1.13851049608458e-05	0.00117940066178903	3.12639364813332	ZDHHC23	no
GAS2	-0.126641431319175	5.84218670350355	-4.59650427160413	1.16430214186449e-05	0.00118996386204275	3.10566357141041	GAS2	no
SCGB2B2	0.13668543521713	6.49618029469144	4.59637928914014	1.16488644550752e-05	0.00118996386204275	3.10519929202954	SCGB2B2	no
MLF1	0.273230840269795	6.37912362510392	4.592930886089	1.18112039741234e-05	0.00119822627903003	3.09239260551174	MLF1	up
EREG	0.931379019249755	7.59146652569493	4.58254302387075	1.23135683962061e-05	0.00123428521724734	3.05385256277154	EREG	up
PSCA	0.128800603271693	6.15865630492276	4.58211993387595	1.23344613824173e-05	0.00123428521724734	3.05228407940349	PSCA	no
PIM3	0.539944692504884	9.14234763562954	4.57491191919846	1.26957200699217e-05	0.00125833641136161	3.02557720238788	PIM3	up
CCL20	1.23319872099265	7.7878369024324	4.57392651873682	1.27458956691285e-05	0.00125833641136161	3.02192829801206	CCL20	up
DNAH12	0.145281643314629	5.99832834751968	4.57014991393427	1.29399787318262e-05	0.00126530574309235	3.00794848872521	DNAH12	no
PDIA6	-0.141504404316866	8.61340830928809	-4.56921387979247	1.29885225837488e-05	0.00126530574309235	3.00448476845709	PDIA6	no
GNAO1	0.102165134027244	6.8085263302597	4.5640978997951	1.32569712956227e-05	0.00128296084051717	2.9855618156129	GNAO1	no
ZNF596	-0.177821364438302	6.10437212504339	-4.55488605135153	1.37539296231886e-05	0.00132235493305297	2.95152463240148	ZNF596	no
C3orf52	0.118825254316528	6.16951344815947	4.54230503517401	1.44618333346479e-05	0.00138138680748488	2.90511259439717	C3orf52	no
GADD45B	0.511964720451845	9.07102647202856	4.53476863170272	1.49026235405821e-05	0.0014143070469804	2.87735142621881	GADD45B	up
SOCS3	0.419895535301285	7.5798851974737	4.53160615785382	1.50914339219958e-05	0.00142304482687538	2.86571128105115	SOCS3	up
TSPYL4	0.282818198307274	8.28111729592317	4.52756279984262	1.53362061048553e-05	0.00143691459746765	2.85083676763887	TSPYL4	up
KIF15	-0.245104611659672	6.22391818521924	-4.52482270367302	1.55042593442443e-05	0.00143711087305888	2.84076168241615	KIF15	no
GPR78	0.13867896995645	6.8170041921948	4.52434574045337	1.55336933253816e-05	0.00143711087305888	2.8390083490778	GPR78	no
FUT11	-0.230660665709728	7.61125383312556	-4.51907365901481	1.5862658353694e-05	0.00145837196187883	2.81963624150481	FUT11	no
AURKA	-0.194723784479415	6.60188848679446	-4.51750570309666	1.59617869383067e-05	0.00145837196187883	2.81387775366429	AURKA	no
DNAJC14	-0.197752947329283	8.16667646731167	-4.5146175822337	1.61459473505928e-05	0.00146609188597049	2.80327432390015	DNAJC14	no
WWC2-AS2	0.168290364284628	6.49579524649065	4.50930731132945	1.64899273105727e-05	0.00147921128018148	2.78379009946681	WWC2-AS2	no
HOXA3	-0.0884424994736905	6.30422832841693	-4.50928256773025	1.64915465635461e-05	0.00147921128018148	2.78369934731012	HOXA3	no
ZNF436	-0.196049900072245	6.92810708794789	-4.50153498884758	1.70061848633564e-05	0.00151612714751499	2.75529998579681	ZNF436	no
IQCD	-0.185110188038334	6.3522963685457	-4.4992380701867	1.71617177292871e-05	0.00151961171747338	2.74688675799621	IQCD	no
LCN6	0.117252864678079	6.34560348414767	4.49791573631255	1.72518801371893e-05	0.00151961171747338	2.74204458074271	LCN6	no
BCAR3	-0.146544990414697	6.55310549775593	-4.48733252351504	1.79901603852161e-05	0.00157520987658648	2.70332506038608	BCAR3	no
CCKAR	0.103495071596802	6.78636066892452	4.48053286354835	1.84805034007719e-05	0.00160856926050506	2.67848040996812	CCKAR	no
MYPN	0.113846568836517	6.45691977370261	4.46409685301852	1.97196383903603e-05	0.00169659071332403	2.61853151388666	MYPN	no
ZNF41	-0.172954341814247	6.25430231254478	-4.46184601871774	1.9895454094831e-05	0.00169659071332403	2.61033339798611	ZNF41	no
COG7	-0.162655409336422	7.57159064615523	-4.4617347137988	1.99041874221003e-05	0.00169659071332403	2.60992806956632	COG7	no
MSANTD3	0.257599503904043	7.98814274054079	4.46111212070786	1.9953106281785e-05	0.00169659071332403	2.60766095846113	MSANTD3	up
GPRC5D	-0.183739923023091	6.61636302397045	-4.45908644759143	2.01130734269918e-05	0.00169829425058349	2.60028615333393	GPRC5D	no
NXPH3	0.14932721169217	7.05717339257854	4.45653563924751	2.03162720243758e-05	0.00169829425058349	2.59100273326374	NXPH3	no
ZNF16	-0.139969181013455	7.2593897722169	-4.45649536492189	2.03194961320663e-05	0.00169829425058349	2.5908561876259	ZNF16	no
EGR3	0.737274548514138	7.51822799480344	4.4314723717926	2.24211200857224e-05	0.00185638222085678	2.49997928855194	EGR3	up
SPX	0.342004147699714	7.05199868983774	4.43099300083768	2.24633606602656e-05	0.00185638222085678	2.49824173749579	SPX	up
SENP8	-0.172024991408194	6.22900338710562	-4.42378611927617	2.31077361895171e-05	0.0018989653594849	2.47213476487885	SENP8	no
WNT10B	0.174045760472103	7.45540495043325	4.41577092840805	2.38453261299015e-05	0.00194869304094917	2.44313373352468	WNT10B	no
ZNF268	-0.204037491007249	6.51690955886568	-4.4080861978109	2.45737963449761e-05	0.00199713007864419	2.41536212525489	ZNF268	no
CABP4	0.113798257966853	7.01377112798846	4.39373508394362	2.59920718600519e-05	0.00210078778605144	2.36358772233654	CABP4	no
PRPF4	-0.217155871139646	9.15929641288264	-4.39184993468599	2.61841395702379e-05	0.00210474695671148	2.35679528023241	PRPF4	no
CYTIP	0.223413263215239	9.06031916045762	4.38339951827136	2.70620502948377e-05	0.00216349325998403	2.32637189260589	CYTIP	no
TRAPPC10	-0.331743712519327	7.3560371376517	-4.38044913612888	2.73751946857891e-05	0.00217669791258356	2.31575933450547	TRAPPC10	down
OPHN1	0.433812095965752	8.49332518558697	4.37746538332538	2.76954316897954e-05	0.00219032150621984	2.30503173630319	OPHN1	up
PDE8B	-0.15348861820503	6.08779774801886	-4.37458572272462	2.80079188113708e-05	0.00220154975233971	2.29468315104086	PDE8B	no
ZDHHC9	-0.122238061752976	6.83332616284615	-4.37340765879048	2.81367337484613e-05	0.00220154975233971	2.29045091376315	ZDHHC9	no
CUX2	-0.141778319268926	6.09458160854562	-4.36425648092512	2.9156993916062e-05	0.00226930889156229	2.25760170455469	CUX2	no
KIN	-0.168946645239013	6.54991642846891	-4.36245728170468	2.93617366829025e-05	0.00227321656108156	2.25114884786604	KIN	no
DDI2	-0.153967143076931	6.9412568456097	-4.35672125633229	3.00237666573532e-05	0.00231230161010296	2.23058875228779	DDI2	no
CRHR2	-0.0990184185333778	6.11140818031753	-4.35350612123235	3.04011106688771e-05	0.00232622350577191	2.21907265020205	CRHR2	no
FBXO17	0.126189807905853	6.23697190605169	4.35249424732169	3.0520811462541e-05	0.00232622350577191	2.21544949334448	FBXO17	no
MIS18A	-0.172267937193376	7.00098294751967	-4.34726830477085	3.11462836740828e-05	0.00236165893219463	2.19674653374305	MIS18A	no
TBXA2R	0.155672150019813	7.15319592601539	4.34523845753625	3.13925421063362e-05	0.00236812458658567	2.18948616582935	TBXA2R	no
BCL10	0.379035773382389	8.06064210620954	4.34331359120347	3.16277961328194e-05	0.00237369837302945	2.18260346025816	BCL10	up
SYNM	0.303122955045717	7.14623537777464	4.33764241431766	3.23308313030931e-05	0.00241414481456091	2.16233741583689	SYNM	up
TMEM102	-0.178579698731753	6.76731108789764	-4.33525190531092	3.26316617940109e-05	0.00242430174237323	2.15380038503256	TMEM102	no
PUS10	-0.165179851565211	6.42807721934926	-4.33322491515366	3.28888560623e-05	0.00243113101847454	2.14656411380059	PUS10	no
PRMT6	-0.411941445215613	8.03267698624238	-4.33038590702837	3.32523671248231e-05	0.00244571160203074	2.1364329149151	PRMT6	down
DEPDC7	-0.195738057551529	6.01798279722782	-4.32710791641577	3.36768992589989e-05	0.00246461287611878	2.12474090330065	DEPDC7	no
SLC7A11	-0.0999770352760283	6.06880897299116	-4.32337049564959	3.41672998727014e-05	0.00248812366894771	2.11141768043818	SLC7A11	no
HJURP	0.210183321972333	6.48310276999225	4.32153483820685	3.44106739605191e-05	0.0024935025318189	2.10487682308599	HJURP	no
CCM2L	0.146572543585881	6.82922238874157	4.31903138750597	3.47452766992762e-05	0.00250540696199193	2.09595957860217	CCM2L	no
KASH5	0.161091785810712	6.25578653374619	4.31325118388769	3.55298469396239e-05	0.00250995499020002	2.07538431853808	KASH5	no
MBLAC1	0.143627837016539	7.0903498904268	4.31255219482262	3.56258714487246e-05	0.00250995499020002	2.07289748972566	MBLAC1	no
ELF5	0.0927835508999619	6.06111621921185	4.31238524692716	3.56488430593102e-05	0.00250995499020002	2.07230357220727	ELF5	no
SGPP2	-0.227291824766516	6.4677662127721	-4.31185230922038	3.57222693931216e-05	0.00250995499020002	2.0704077521053	SGPP2	no
PSMB3	-0.215167132490683	12.2829007476044	-4.31165660326867	3.5749269618058e-05	0.00250995499020002	2.06971160794205	PSMB3	no
CMKLR1	-0.232009651472655	7.24884022805165	-4.3110569342347	3.5832124265262e-05	0.00250995499020002	2.06757866660299	CMKLR1	no
LILRA4	-0.303887049427357	7.53224636558113	-4.30665819988417	3.64455612992933e-05	0.00254019047065219	2.05193927700786	LILRA4	down
ZNF354B	-0.170301462375249	6.63984262721322	-4.30549730492167	3.66091352670471e-05	0.00254019047065219	2.04781365048627	ZNF354B	no
TIAM2	-0.155253030375627	6.57012185846282	-4.30219418006878	3.70784312564962e-05	0.00256067475954487	2.03607913507323	TIAM2	no
IER5	0.407889473745742	10.0080786036029	4.29934134886137	3.74884061208761e-05	0.0025768899721406	2.02594936060447	IER5	up
ADAMTSL5	0.173889365253364	6.83460143199507	4.29564762653357	3.8025708319484e-05	0.00259257118022644	2.01284072668666	ADAMTSL5	no
PDHA2	0.14669755049956	6.17138476252563	4.2953520264604	3.8069026167839e-05	0.00259257118022644	2.01179201254989	PDHA2	no
SNX20	-0.254785849941885	8.00625427573685	-4.2921867372091	3.85358608037697e-05	0.00261226964250439	2.00056552498597	SNX20	down
BPIFA3	0.145177439758958	6.59795615749397	4.28555389021292	3.95320410134464e-05	0.00266750607021925	1.97705922034579	BPIFA3	no
SIKE1	-0.151573135993517	6.67336114998876	-4.28185242157624	4.00986837615778e-05	0.00269338647549228	1.96395254027532	SIKE1	no
ZNF416	-0.231517090656698	6.86925729030475	-4.27941777119043	4.04756457490696e-05	0.00270634885894915	1.95533590546519	ZNF416	no
ZDHHC8P1	-0.115829138189565	6.20016508209819	-4.27672482694716	4.08965703876314e-05	0.00272212013756587	1.94580911878129	ZDHHC8P1	no
ANXA9	0.101245525246701	6.39951928248508	4.26673244784727	4.24955471780562e-05	0.00281580855400543	1.91049593778933	ANXA9	no
RASL11A	0.159496641891869	6.6727204078621	4.25137978275726	4.50699999789606e-05	0.00296869404423358	1.85635236824265	RASL11A	no
PLCD3	0.142888930928367	6.95320248013599	4.2505895596376	4.52064898646038e-05	0.00296869404423358	1.8535692328933	PLCD3	no
PGLYRP2	-0.152790091918498	6.28927817463747	-4.2466612972303	4.58909109091863e-05	0.0029879964378141	1.83973944336421	PGLYRP2	no
HOXC4	0.122786409446383	7.33156003483555	4.24618324602275	4.59748785048225e-05	0.0029879964378141	1.83805703634087	HOXC4	no
ZBTB26	-0.183431218827629	6.76543864234893	-4.24541684206859	4.6109802269463e-05	0.0029879964378141	1.83536010669632	ZBTB26	no
CNTD1	0.154074447918783	7.34645779778879	4.24400986758415	4.63584885426685e-05	0.00299093581781866	1.83040993935508	CNTD1	no
TRIM14	-0.123964687578238	7.14161682551553	-4.2416877081036	4.67717585414303e-05	0.00300442169495389	1.82224239678857	TRIM14	no
ARAP2	0.137961877963924	7.45356737379086	4.24034606473102	4.70121397410859e-05	0.0030067329373538	1.81752497817078	ARAP2	no
VTCN1	0.120032437390225	6.24196455382071	4.23609568691331	4.77815419463796e-05	0.00303052849772979	1.80258695490293	VTCN1	no
DUOX2	-0.126830396317338	6.07797951991378	-4.23579817372888	4.7835848538553e-05	0.00303052849772979	1.80154173517062	DUOX2	no
CENPK	0.561903130871399	7.65675956511475	4.23428970184782	4.8112111732168e-05	0.00303052849772979	1.79624298620709	CENPK	up
BIRC7	0.144939278947764	6.83418132784305	4.23272720513506	4.8399885583926e-05	0.00303052849772979	1.79075586923848	BIRC7	no
PDIA4	-0.163334722248691	7.9401964143173	-4.23186166551031	4.85600081463903e-05	0.00303052849772979	1.78771691447131	PDIA4	no
PDE4B	0.626036699393767	8.77391284690685	4.23153642842829	4.8620307645427e-05	0.00303052849772979	1.78657510340084	PDE4B	up
CENPA	-0.1444912615475	6.67261486019427	-4.22293916274514	5.02405988664132e-05	0.0031100356233249	1.75641510629305	CENPA	no
TRMT9B	-0.12501990125873	6.1383965246684	-4.22232568219432	5.0358181251091e-05	0.0031100356233249	1.75426461568445	TRMT9B	no
MTIF2	-0.162888323194222	8.42928195372407	-4.22077118082159	5.06573088729683e-05	0.0031100356233249	1.74881646520177	MTIF2	no
ZNF345	-0.138588621167977	6.59539854005472	-4.22033486671492	5.07415737320174e-05	0.0031100356233249	1.74728754477912	ZNF345	no
TBR1	0.104906203568746	5.94761744076875	4.21419015545134	5.19426933301718e-05	0.00316362657323424	1.7257672768307	TBR1	no
ZNF814	-0.169368253152469	6.39337598819873	-4.21366771682512	5.20460659906653e-05	0.00316362657323424	1.72393859296283	ZNF814	no
ZNF322	-0.392537238887021	7.14181416137365	-4.2088641674221	5.30058313282991e-05	0.00320870690880362	1.70713232237499	ZNF322	down
HINT3	-0.320937369744967	7.15328999889992	-4.20369945850927	5.40567180621079e-05	0.00325891115858035	1.68907760020466	HINT3	down
JUNB	0.68144534819008	10.483491787156	4.20222253112401	5.43608960070314e-05	0.0032638725725038	1.6839174647622	JUNB	up
ZNF780B	-0.144795408095635	6.167766332164	-4.19925958941716	5.49760878389144e-05	0.00328739126874159	1.67356932179935	ZNF780B	no
KL	-0.279853552607692	6.13659514537537	-4.19739651179605	5.53663342727389e-05	0.00329732298442101	1.66706513039058	KL	down
ZNF793	-0.149595724801877	6.85450590268618	-4.19369350822506	5.61498907801894e-05	0.00332827320976146	1.65414365265147	ZNF793	no
SLC22A8	0.12701101109676	6.40799967109954	4.19264795723117	5.63730503884803e-05	0.00332827320976146	1.65049671111171	SLC22A8	no
RNF39	0.119388661843582	6.40674830789291	4.19027114206843	5.68835244230883e-05	0.00332827320976146	1.64220864639977	RNF39	no
C10orf82	0.156756914583506	6.84180130295445	4.18993517308667	5.69560383135123e-05	0.00332827320976146	1.64103737621569	C10orf82	no
SRGN	0.342182398100999	13.9914271187994	4.18965154230719	5.70173248715084e-05	0.00332827320976146	1.64004862175443	SRGN	up
SMAD9	-0.139117035477894	6.07367268896831	-4.18398082529089	5.82560169422656e-05	0.00338713837636651	1.62029013298629	SMAD9	no
COLCA1	0.249819150287945	7.46431240442396	4.18237495565264	5.86114656115526e-05	0.0033943884218344	1.61469825524973	COLCA1	no
KBTBD6	-0.287896268170982	6.30036373180683	-4.17596247802697	6.00516926767977e-05	0.00345397987397569	1.59238427707661	KBTBD6	down
CACHD1	-0.100431789165302	6.38024881588565	-4.17570576704857	6.01100508319358e-05	0.00345397987397569	1.5914914879887	CACHD1	no
DSN1	-0.202812420102144	7.34737130373026	-4.17022642167329	6.13687309089427e-05	0.00351258378081925	1.57244475030873	DSN1	no
RAD52	-0.137852992820832	6.63069110072112	-4.16777244367363	6.19406089965978e-05	0.00351858961601436	1.56392026203601	RAD52	no
ZNF449	-0.158068943206256	6.97073278851338	-4.16772355555554	6.19520537421972e-05	0.00351858961601436	1.5637504736291	ZNF449	no
LRRK1	-0.145634778332631	7.01232234895472	-4.16501301804106	6.25897779312131e-05	0.00354113705141594	1.55433900053668	LRRK1	no
ZC3H14	-0.107982364683677	7.25760628197663	-4.16020824588301	6.3735737519363e-05	0.00359215593452042	1.53766670318751	ZC3H14	no
FAIM	-0.191560576495146	6.95119491930479	-4.15699860167973	6.45124397887488e-05	0.00361807320634382	1.5265370663578	FAIM	no
DIO1	-0.0982131598709648	5.8451488338812	-4.15628026919933	6.46875087198113e-05	0.00361807320634382	1.52404704480385	DIO1	no
ZBTB6	-0.244272275764668	6.34194525145679	-4.14952473306641	6.63563939130891e-05	0.00369093782181371	1.50064475753005	ZBTB6	no
CSTF1	-0.162557427411683	7.19345116542234	-4.14898266495163	6.64920817661884e-05	0.00369093782181371	1.49876812401759	CSTF1	no
CPNE4	-0.100156086937118	5.84517220105712	-4.14784120960415	6.67786762229149e-05	0.00369252313926586	1.49481699224194	CPNE4	no
ANXA8	0.148662869342304	6.61875770000007	4.14687306825595	6.70226837650567e-05	0.00369252313926586	1.49146639397474	ANXA8	no
NHLRC3	-0.206149999364377	7.49794385085472	-4.13440976277372	7.02412819827004e-05	0.00385540767897583	1.44838269716483	NHLRC3	no
TEP1	-0.208602755456752	7.56933972835036	-4.12674551947326	7.22935971524093e-05	0.00394062549410748	1.42193477316239	TEP1	no
TTC30B	-0.245891118347329	6.02570307410794	-4.12661282292195	7.23296317749163e-05	0.00394062549410748	1.42147717137166	TTC30B	no
LINC01101	-0.124250355539141	6.57155448328795	-4.12540414586188	7.26586498280816e-05	0.00394394368624015	1.41730955548431	LINC01101	no
CXCR4	0.492936834828949	10.7061772611858	4.12348451109878	7.31841513944284e-05	0.00395786348166192	1.41069230189515	CXCR4	up
BCLAF3	-0.259990313218246	6.74140430701628	-4.122136389374	7.35553769349798e-05	0.00396336847880422	1.40604645708644	BCLAF3	down
NEK3	-0.179595214818463	7.00697721280441	-4.11968793306918	7.42342180274104e-05	0.00398534798242047	1.39761147313472	NEK3	no
UBA2	0.189955190095522	8.0992585618106	4.11703191343101	7.49773973310493e-05	0.00400229722847144	1.38846550204816	UBA2	no
HSD17B2	0.116321300696859	5.85316854694729	4.115828116193	7.53165752220013e-05	0.00400229722847144	1.38432163756937	HSD17B2	no
KLHL10	-0.107408055921685	6.0495838747249	-4.11565253879127	7.53661680684288e-05	0.00400229722847144	1.38371731544651	KLHL10	no
ELAC1	-0.251325917177116	6.89835158867388	-4.11429414061751	7.57509148136611e-05	0.00400306699852458	1.37904245389282	ELAC1	down
ZNF501	-0.140028132272604	5.86322024769211	-4.11368193490171	7.59249281161358e-05	0.00400306699852458	1.37693594041906	ZNF501	no
XAGE2	0.118184451674543	6.84035474152753	4.11217543070163	7.63547698940721e-05	0.00401135237550643	1.3717532323517	XAGE2	no
THEG	0.139351427143259	6.85998188132261	4.11005045495512	7.69650439606497e-05	0.00402902418740625	1.36444516762092	THEG	no
CPN2	0.098928663014779	6.10294825139032	4.10874924288178	7.73410454925424e-05	0.00403435028083439	1.35997147428159	CPN2	no
PLEKHH1	-0.148301715793988	6.30101547797293	-4.10675914401993	7.79195170083995e-05	0.0040501628805426	1.35313129419151	PLEKHH1	no
ZNF485	-0.235730802383181	6.17770656571767	-4.10235902092623	7.92132779781685e-05	0.00410272328766832	1.33801608021413	ZNF485	no
DOCK3	-0.134868834421964	6.28765442641694	-4.10143180219353	7.94885205292638e-05	0.00410272328766832	1.3348324066873	DOCK3	no
HGF	-0.183170969148998	6.58148443564015	-4.09308600066116	8.20075459041043e-05	0.0042179405603125	1.3061998468747	HGF	no
IRS4	0.17969886550372	7.06121156971861	4.0919061883238	8.2369762741253e-05	0.00422180909381126	1.30215557253884	IRS4	no
TMEM200B	0.181285149041236	6.50116161121803	4.08973133424078	8.30414905777386e-05	0.00424145946666158	1.29470260448325	TMEM200B	no
MXI1	0.369691870445564	9.0268792906733	4.08151714298173	8.56261883999156e-05	0.00435834336111681	1.26657936936571	MXI1	up
DLX2	0.132507368127539	6.51019155862033	4.07279524259595	8.84549352668558e-05	0.00448680033715672	1.23676264452822	DLX2	no
TESMIN	-0.0957228110093933	6.40054059656945	-4.07051071472892	8.92105320601867e-05	0.00450957706737233	1.22896038080058	TESMIN	no
TBATA	0.132333081197317	6.71104872916411	4.06711884062247	9.03437897837263e-05	0.00455122310862539	1.21738208932513	TBATA	no
PTCD3	-0.160732521168908	7.41454958876323	-4.05871302152988	9.32119732461748e-05	0.00466189784403754	1.18871867490643	PTCD3	no
HSD17B3	0.165258496123791	6.71285640758178	4.05833401955763	9.33433266687416e-05	0.00466189784403754	1.18742731134693	HSD17B3	no
CCDC81	-0.105535061230707	6.18788234832089	-4.05790711823174	9.34914931333157e-05	0.00466189784403754	1.18597284640209	CCDC81	no
KNOP1	-0.198140520416263	7.05012449848244	-4.05199587751068	9.55664191640399e-05	0.00473572313546738	1.16584450394033	KNOP1	no
KIF2B	0.123497645304771	5.95535956748753	4.05185643957709	9.56158919941408e-05	0.00473572313546738	1.16536996173322	KIF2B	no
CEP55	-0.262628543266135	6.33701444202133	-4.03972054130555	0.000100016926594093	0.00493707714831918	1.12411396479235	CEP55	down
GHRH	-0.130954320768189	6.1816087325389	-4.03799176330473	0.000100659420251992	0.00495217415353445	1.11824431167798	GHRH	no
LRRC14	0.176534351605992	7.44464062727243	4.02981471713277	0.000103752282272591	0.00505629485724094	1.09050591295319	LRRC14	no
SLC8A1	-0.164161541618991	6.57810278442094	-4.02846038889578	0.00010427323722176	0.00505629485724094	1.08591568106323	SLC8A1	no
ZSCAN26	-0.227844292609846	7.54682816135122	-4.02811072225825	0.000104408145666749	0.00505629485724094	1.08473073686481	ZSCAN26	no
ZKSCAN5	-0.151281203455102	6.99118829018538	-4.02712228119076	0.000104790409969469	0.00505629485724094	1.08138153088159	ZKSCAN5	no
TRIM13	-0.244501835549757	7.94546459290403	-4.02672743197535	0.00010494348574885	0.00505629485724094	1.08004380249908	TRIM13	no
HNRNPA1	0.173883888318656	8.83444373716078	4.02645552585475	0.000105049023104486	0.00505629485724094	1.07912265450304	HNRNPA1	no
HOXB-AS1	-0.214575005502035	6.71822566470651	-4.02599704903432	0.000105227205792832	0.00505629485724094	1.0775695557551	HOXB-AS1	no
ZNF566	-0.247897067666873	6.29343908578238	-4.02523075532644	0.000105525664253771	0.00505629485724094	1.07497400970416	ZNF566	no
MAFF	0.725698245035664	8.54610187129953	4.02333083077606	0.00010626914976259	0.00505654223083072	1.06854024982382	MAFF	up
ISCA1	0.305858175790195	8.57537556058366	4.02316930053786	0.00010633259097361	0.00505654223083072	1.06799335839117	ISCA1	up
TP53	-0.289443639146711	7.66899123886655	-4.02258577629822	0.000106562072845515	0.00505654223083072	1.06601785932754	TP53	down
BPIFC	0.147986491215996	6.35074370792847	4.0187303320827	0.000108090246963328	0.00511256441424616	1.05297065914154	BPIFC	no
APCDD1L	0.113313222853205	6.93028334771839	4.01670045232027	0.000108903226906044	0.00512162883459768	1.04610502052475	APCDD1L	no
KRT85	0.119949260102302	6.75173498881885	4.01617852035834	0.000109113207319903	0.00512162883459768	1.04434010582987	KRT85	no
SERPINH1	-0.151961623268847	7.17181205759742	-4.01529367065551	0.000109470079541262	0.00512162883459768	1.04134836656502	SERPINH1	no
NLRP3	0.699558575767256	8.68435409098171	4.01451055003536	0.00010978685395536	0.00512162883459768	1.03870098247162	NLRP3	up
GOSR1	-0.140500121779807	7.39996519889007	-4.01256041611883	0.000110579502633176	0.00512162883459768	1.03211008384204	GOSR1	no
AOPEP	0.12597413926629	6.62782712520766	4.01234001638285	0.000110669429452352	0.00512162883459768	1.03136534263514	AOPEP	no
SPC25	-0.118146989916595	5.93604080449942	-4.01221835190634	0.00011071910057118	0.00512162883459768	1.03095424538886	SPC25	no
MAEL	0.11762562702784	5.83881401138238	4.00705042144856	0.000112848773342709	0.00520377885853058	1.01350052797596	MAEL	no
ORC6	-0.205411891810343	12.1590590879837	-4.00425551604169	0.000114016800418106	0.00523723857326548	1.00406811868084	ORC6	no
PLCZ1	0.116998900135708	5.89622932327909	4.00301813470706	0.000114537601690642	0.00523723857326548	0.999893671306896	PLCZ1	no
INO80	0.113128359218883	7.96858950366283	4.00276961296367	0.000114642475906967	0.00523723857326548	0.999055368746643	INO80	no
KDELR3	0.0768891362551436	6.07007895663772	3.99413575703745	0.000118343427801016	0.00538957220728468	0.969955709718291	KDELR3	no
TNFRSF11A	-0.141067588254378	6.07430572389205	-3.98359466273554	0.000123016878503688	0.00557779593215144	0.934490379181801	TNFRSF11A	no
TOM1L2	0.123096877017465	7.5773004588398	3.98253195586078	0.000123497702724091	0.00557779593215144	0.930918739620078	TOM1L2	no
OR10A5	0.12254274972962	6.0611699843549	3.9822755819602	0.000123613968312805	0.00557779593215144	0.930057200304406	OR10A5	no
ZDHHC11	0.244675536785492	7.08981416775449	3.98109703201085	0.000124149787815557	0.00558484213690166	0.926097231363156	ZDHHC11	no
GNAZ	0.343538141440233	7.47776843743318	3.97366327949024	0.000127580988594135	0.00570731870300511	0.901139427860736	GNAZ	up
S100Z	-0.262130858823526	7.08850932211389	-3.97328714779162	0.000127756986350654	0.00570731870300511	0.899877529381572	S100Z	down
FAM228B	0.159647276446035	7.43795948151588	3.97269105702206	0.000128036381508612	0.00570731870300511	0.897877861934881	FAM228B	no
MRPS10	-0.20849411552032	9.61278613893469	-3.96858581005669	0.000129976476408399	0.00577531866665051	0.884112251868114	MRPS10	no
IQCF2	-0.145233043410534	6.25724207707801	-3.96751580088385	0.000130486746439814	0.00577531866665051	0.880526046042473	IQCF2	no
CH25H	0.49908250980247	6.592876768636	3.96698683342928	0.000130739708769179	0.00577531866665051	0.878753440073654	CH25H	up
PTPN13	-0.179154679165435	6.1403136796599	-3.95467852469631	0.000136759770182028	0.00601883339226528	0.837556660327047	PTPN13	no
KANSL1L	-0.177343945190056	6.44741901694274	-3.95400278482696	0.00013709783033695	0.00601883339226528	0.835297646041722	KANSL1L	no
PPP1R2C	-0.154808451326933	6.33390562723137	-3.95324116548824	0.000137479810999397	0.00601883339226528	0.832751876249073	PPP1R2C	no
EGFR	0.0802059551200758	6.61578786838028	3.95156994527278	0.000138321555605464	0.0060377153796925	0.827166966195758	EGFR	no
ZKSCAN7	-0.18696386757285	6.4775798470842	-3.95000761185563	0.00013911290623267	0.00605429245764076	0.821947512910894	ZKSCAN7	no
HILPDA	-0.176108040754696	6.99655476832544	-3.94657002755858	0.000140869354219599	0.00611264955920441	0.810468578199624	HILPDA	no
PIH1D2	-0.100092495801061	5.74979879074503	-3.94272630150746	0.000142858393941334	0.00618072639669714	0.797642184331645	PIH1D2	no
KIF18A	-0.141103476187918	5.97160841795499	-3.9388241856395	0.000144905060094233	0.00625088983573655	0.784630400261743	KIF18A	no
CARF	-0.136346068808214	6.2911505708989	-3.93533369684412	0.000146759518610581	0.00631237578585275	0.772999284005658	CARF	no
PKIG	0.265121058028139	7.46095453002372	3.93204370771365	0.000148528176487407	0.0063698235455678	0.7620432685211	PKIG	up
LENEP	0.11714607393121	6.91257284002809	3.9185196498978	0.000156014540122946	0.00663529756893201	0.71707806546961	LENEP	no
SRD5A3	-0.210472425444099	6.64522538449226	-3.91779284086009	0.000156426900554588	0.00663529756893201	0.714664802852678	SRD5A3	no
PLPPR3	0.153893473845612	6.89162665944121	3.91732803830506	0.000156691154620477	0.00663529756893201	0.713121668479348	PLPPR3	no
NRL	0.107625976952011	6.95781293306256	3.91723491861747	0.000156744147117593	0.00663529756893201	0.712812529485213	NRL	no
AK9	-0.0930868602410753	6.42001992665548	-3.9165172843978	0.000157153112019894	0.00663529756893201	0.710430308480227	AK9	no
TSKU	0.11601483392235	7.1259603562177	3.91528728947354	0.000157856429490931	0.00663529756893201	0.706348035463223	TSKU	no
MAPK7	0.180992913466996	7.82501577211747	3.91391800603823	0.000158642924975733	0.00663529756893201	0.701804593122609	MAPK7	no
GPR161	-0.0829180051744842	6.40349084698523	-3.9138449808066	0.000158684974383053	0.00663529756893201	0.701562320031733	GPR161	no
FSD1L	-0.159104309451646	6.27681865661659	-3.91368345018364	0.000158778024763023	0.00663529756893201	0.701026427829018	FSD1L	no
CCDC50	-0.196930182696054	7.78029776820317	-3.91231449591819	0.000159568709121026	0.00664944960671469	0.696485460041718	CCDC50	no
WDR92	-0.244374244522667	7.85803061430958	-3.90594765399992	0.00016329570569527	0.00677395035828865	0.675381481130053	WDR92	no
ITPRIPL2	-0.196631514478329	6.97022934754499	-3.90564084033113	0.000163477387980453	0.00677395035828865	0.674365140583892	ITPRIPL2	no
RPL10	0.143838744799361	8.55260423860938	3.90109050200617	0.000166194646503742	0.0068672001406462	0.659298817324024	RPL10	no
MZB1	-0.519532699956802	7.77825193587516	-3.89765706061767	0.00016827340015161	0.00693361825274559	0.647939231058518	MZB1	down
RASGEF1B	0.478016929623399	6.65486695510785	3.89609511711493	0.000169227252282749	0.0069534438018973	0.642773985224075	RASGEF1B	up
PRL	0.144136706665174	6.39995481218857	3.89421582024363	0.000170381740876865	0.00698137996740581	0.636561316464404	PRL	no
CASC1	-0.136721720929973	5.89928166544569	-3.8925766627221	0.000171394835564013	0.00700338341985177	0.631144335327054	CASC1	no
WDR3	-0.131498030087761	6.67939489197837	-3.88872506960398	0.000173797996721536	0.00706545094927987	0.61842253143122	WDR3	no
ETFDH	-0.219019195104109	7.35266736731167	-3.8878867339647	0.000174325307882745	0.00706545094927987	0.615654755022971	ETFDH	no
MPP3	0.118340436398794	6.55950975388982	3.88781304410709	0.00017437173148971	0.00706545094927987	0.615411488244275	MPP3	no
CEP57L1	-0.0832290256421766	6.00913328490437	-3.8870785648438	0.000174835088071915	0.00706545094927987	0.612986995115578	CEP57L1	no
EME2	0.220742017334086	8.63199377043182	3.88220015701429	0.000177942621776589	0.00717133141461267	0.59689219743092	EME2	no
QRICH2	0.117693827502341	6.37906943444879	3.87885338481313	0.00018010488159254	0.00723864155253079	0.585859284012795	QRICH2	no
RFX3	-0.120304054964248	6.55688846012781	-3.87428187319053	0.000183098910881306	0.00733892364867579	0.570800400671365	RFX3	no
C19orf57	0.126882710818752	7.24648333917831	3.87295097662888	0.000183979434449998	0.00735417793684638	0.56641882725502	C19orf57	no
CBFA2T3	-0.221284957449111	7.65240602452083	-3.86496500358806	0.000189348317884581	0.00754827576174034	0.540151080383558	CBFA2T3	no
ARHGAP17	-0.141876207819285	9.03827469924618	-3.86338960777848	0.000190424922430024	0.00757067732147475	0.534974023697274	ARHGAP17	no
LY6G5C	0.214403696361086	7.25181619780337	3.86182694371404	0.000191498586378931	0.00757430392043468	0.529840367071806	LY6G5C	no
GRHL3	0.0915960256959778	6.10825451319869	3.86175818752138	0.000191545959102767	0.00757430392043468	0.529614525268535	GRHL3	no
SMIM3	0.263364036399291	8.21266264403036	3.86001104067594	0.000192753489072362	0.00758600407484782	0.52387672475476	SMIM3	up
C1QA	-0.348884234003407	7.42664150415428	-3.85933469455105	0.000193222885889794	0.00758600407484782	0.521656060314224	C1QA	down
XDH	0.116567514804633	6.51780602590132	3.85866866852557	0.000193686184404762	0.00758600407484782	0.519469564987895	XDH	no
MAGEB18	-0.109982151369293	5.70197277887918	-3.85835512166444	0.000193904658881222	0.00758600407484782	0.518440320584928	MAGEB18	no
CLCC1	-0.152306773312089	7.01032764860134	-3.85525119643181	0.000196080127330932	0.00765076571097616	0.508254801658585	CLCC1	no
ROBO2	0.0870622457380392	5.84629144421438	3.85269092991793	0.000197892036211313	0.00770103664727093	0.499857921371814	ROBO2	no
IRF2BP2	0.20197105922078	9.02954035290979	3.84957960793836	0.000200115398099705	0.00776701188930516	0.489659380937056	IRF2BP2	no
HIPK4	0.104727049050198	7.30070226928026	3.84869626990174	0.000200750958102812	0.00777117524655887	0.486765031285281	HIPK4	no
PAIP2	0.120708151108458	8.33045919276509	3.84581409410074	0.000202838074036124	0.00783135976134222	0.477324746767902	PAIP2	no
ANK1	0.189443241252663	6.87721549964317	3.84105838780653	0.000206327147015948	0.00794521553037852	0.461759506025936	ANK1	no
CLEC4C	-0.394160512840596	6.78129955319049	-3.83599134569109	0.000210107485989246	0.00806966349582716	0.445191197730784	CLEC4C	down
C5orf46	0.123881006004498	6.3852577053637	3.83381518029629	0.000211751206923638	0.00810789362417199	0.438080578623536	C5orf46	no
AQP5	0.177805018173351	6.89191480240789	3.83321691164567	0.000212205237614291	0.00810789362417199	0.436126267931002	AQP5	no
PHLDA1	0.595966073141958	7.05780889612075	3.83000242003367	0.000214660650480388	0.00818046157659718	0.425629703807076	PHLDA1	up
GGT6	-0.0949378409926283	6.77670515379852	-3.82856474678532	0.000215767559070491	0.00820139740032798	0.42093728647277	GGT6	no
SPTLC3	-0.0921101431077576	5.9417941588983	-3.8257884398647	0.000217920517517536	0.00826188353784266	0.411879459885165	SPTLC3	no
VPREB1	-0.116602350367985	5.96139375688155	-3.82037893679907	0.000222174326737471	0.00840150217559946	0.394244927244787	VPREB1	no
VMP1	-0.505273606314841	11.1943281140228	-3.81578754884946	0.000225846689919471	0.00851847386850108	0.37929213643765	VMP1	down
TLR3	-0.146486321293308	6.08313147258773	-3.81442604108194	0.000226946730934925	0.00853807266509653	0.374860715227912	TLR3	no
ZFP3	-0.337847210067608	7.57521465940961	-3.81288357542727	0.000228199137697431	0.00856328907022758	0.369841755407307	ZFP3	down
SLC37A2	-0.218150883426771	7.1549739022138	-3.81061959056103	0.000230049298340068	0.00861075109054046	0.362477850401702	SLC37A2	no
RNLS	-0.0937148398427476	6.73661946333708	-3.80691945276435	0.000233103861393875	0.00870293858148197	0.350449778300833	RNLS	no
MAP4K5	0.202355504856474	7.51036822187641	3.80403975809244	0.00023550778524861	0.00877042916710646	0.341094834233838	MAP4K5	no
DDIT4	0.675961522472219	10.482387543758	3.79991959580645	0.000238988273051065	0.00887756943581102	0.327719421931318	DDIT4	up
SYNE3	0.172149834101164	7.32229921911698	3.79856697273345	0.000240141523047601	0.00889793905297284	0.323330747912147	SYNE3	no
ANGPT4	0.142313851506231	7.05593995052152	3.79778775553502	0.000240808286497272	0.00890022586526349	0.320803063038759	ANGPT4	no
C2CD2	-0.142624591801257	7.17508185872651	-3.79456479768609	0.000243584867357329	0.00898028420758473	0.310352349504055	C2CD2	no
ABCC1	0.101613722337534	7.67036441995417	3.79125626763194	0.000246466822759757	0.00906381740699007	0.299631143572053	ABCC1	no
KCNK16	0.118734823491732	6.82791711129744	3.78981988428745	0.000247728078699979	0.00907190227421031	0.294978784107645	KCNK16	no
HOXA1	-0.205221720260255	6.82239661871709	-3.78960180735985	0.00024792010293899	0.00907190227421031	0.29427256271767	HOXA1	no
ZNF221	-0.107851501742459	6.38148164818891	-3.78888332372782	0.000248553754278397	0.00907252041050924	0.291946039479734	ZNF221	no
CBR4	-0.252705246693735	7.91047674499797	-3.78763125905857	0.000249661667670223	0.00908499661292716	0.287892524695516	CBR4	down
SST	0.108746816720164	6.10806062588665	3.78692271152407	0.000250290718341432	0.00908499661292716	0.285599076817978	SST	no
ZNF623	-0.244358110910569	6.57346501315519	-3.78584766607517	0.000251248025534362	0.00908499661292716	0.282119958128764	ZNF623	no
HOMER1	-0.165705133448633	6.51519096339915	-3.78534749931972	0.000251694600006712	0.00908499661292716	0.280501547186532	HOMER1	no
ADIG	0.123121345416981	6.79172618252416	3.78502427713194	0.000251983590623677	0.00908499661292716	0.279455769508135	ADIG	no
DNAJC7	-0.13311912514175	8.03112261677536	-3.77826750541016	0.000258097487366515	0.00928267491237514	0.257609892322751	DNAJC7	no
CBR1	-0.230533959535503	8.18355192877002	-3.77656542669592	0.000259659710544367	0.00931443704473627	0.252111427803909	CBR1	no
CALHM4	0.113941452527566	6.08415394191611	3.77592805865886	0.000260247017361428	0.00931443704473627	0.250052931731252	CALHM4	no
CHRM1	-0.102281969125639	5.94015414759139	-3.7734158093423	0.000262574265078699	0.00937333927719245	0.241941732710647	CHRM1	no
SOGA1	-0.096155916629705	6.4475629170168	-3.7727791514481	0.000263167173452106	0.00937333927719245	0.239886831450903	SOGA1	no
ZNF57	-0.3599970562615	7.1862401277681	-3.76657692718099	0.000269010158955446	0.009522423431277	0.219882071684239	ZNF57	down
GH2	-0.0767299395322674	5.98357396948382	-3.76625874023156	0.000269313216337858	0.009522423431277	0.218856460220241	GH2	no
DTL	-0.264444672296564	6.42863187092832	-3.76565314776109	0.000269890909863231	0.009522423431277	0.216904636889583	DTL	down
DDO	-0.126329450613905	6.72454116069789	-3.76559938261186	0.000269942254985894	0.009522423431277	0.216731363445929	DDO	no
LRRC17	0.0742824573535641	5.99543045614056	3.76197991460621	0.000273420232077279	0.00962203735372433	0.205070924982389	LRRC17	no
PIK3C2A	-0.158836688777524	7.09717064399618	-3.76116571446647	0.000274208448696569	0.00962674529910866	0.20244908111307	PIK3C2A	no
ZNF182	-0.180788010783972	7.62495120978385	-3.75299201511313	0.000282241838636696	0.00988518439606143	0.176152491333839	ZNF182	no
PCDHB7	-0.108603639999556	5.89998755297744	-3.75131991973671	0.000283912547081328	0.00992007973293665	0.170778357151622	PCDHB7	no
RPN1	-0.189933322169313	11.2315853736008	-3.7492926335127	0.000285950751319839	0.00996761979126739	0.164265081316422	RPN1	no
OR51E1	0.125570284232213	6.0914017325728	3.74853382222328	0.000286717217593035	0.00997070986003202	0.161827858120858	OR51E1	no
TCEAL3	0.194385687185857	8.185580354857	3.74764359198048	0.000287618916006345	0.00997847701522012	0.158969009919172	TCEAL3	no
MOCS3	-0.193616952805753	6.84292303933982	-3.74515517507359	0.000290153696845285	0.0100427314837509	0.150980556188206	MOCS3	no
SLC35C2	-0.0968160184059776	7.84586409526351	-3.74411184219248	0.000291222768745572	0.0100560726015196	0.147632394358977	SLC35C2	no
TRMT11	0.200040861382503	7.7359027080537	3.74310997686359	0.000292252869874448	0.0100680087022322	0.144417975396986	TRMT11	no
METTL14	-0.166829242690282	7.3739348153087	-3.7404109550778	0.000295045202942016	0.0101404554562548	0.135761605311234	METTL14	no
TYROBP	-0.21246343092432	14.2349684480787	-3.73727894000831	0.000298317253351478	0.0102290135123549	0.125722498307919	TYROBP	no
ZNF441	-0.15640660345611	5.90122316764161	-3.73557595935638	0.000300110805732694	0.0102665812844836	0.120266595299862	ZNF441	no
MIOX	-0.110907396496338	6.71114905403482	-3.73292617964557	0.000302921883674222	0.0103387028047513	0.111781170919467	MIOX	no
C1orf105	0.155770692147612	6.31300471629766	3.73171566490332	0.000304214386950586	0.0103587815556554	0.10790625341218	C1orf105	no
SLC26A2	-0.187464423076517	7.67400522547198	-3.72767797966267	0.000308563503652185	0.0104826077106781	0.0949883643344478	SLC26A2	no
PRPH	0.173679241351222	7.19477476691041	3.72178945615388	0.000315012141048673	0.0106589216676512	0.0761681924685513	PRPH	no
SPEF1	0.140201598649599	6.74375207762595	3.72161724329433	0.000315202646188189	0.0106589216676512	0.0756181293704463	SPEF1	no
INTS7	-0.178757035381351	6.83480013597249	-3.71953374502898	0.000317516131828897	0.0107125282091814	0.0689647942904186	INTS7	no
SERPINB8	0.284639260180904	8.21648427524445	3.71629448684141	0.000321144983695144	0.0107989271235566	0.0586263768762327	SERPINB8	up
SPATA31D1	0.102500028758289	7.03544036163961	3.71593935545798	0.000321545212788429	0.0107989271235566	0.0574933587441553	SPATA31D1	no
GARNL3	-0.0965869604169285	5.95188507732274	-3.71083831535641	0.000327346506210715	0.0109687177821403	0.0412280482320062	GARNL3	no
CXCL3	1.05798362278081	7.76400183968662	3.70811223800307	0.00033048738595763	0.0110318392694809	0.0325426235351074	CXCL3	up
HBEGF	0.325108217125928	7.34640134290341	3.70790252336527	0.000330730191559558	0.0110318392694809	0.0318746643475203	HBEGF	up
LEKR1	0.174750528173266	6.33352073701684	3.70255356184555	0.000336980675401716	0.0112018364157032	0.0148475505922576	LEKR1	no
SERPINF1	-0.240828875032511	7.64095563043093	-3.70161861497322	0.000338084639627102	0.0112018364157032	0.0118733105980109	SERPINF1	no
THRSP	0.098119023753827	6.13959634150982	3.701596178733	0.000338111173934208	0.0112018364157032	0.0118019438210206	THRSP	no
IL36G	0.138198393728813	6.27273689377304	3.69688468341713	0.000343727214174478	0.0113542225963488	-0.00317736021696113	IL36G	no
GPR25	-0.149498555903469	6.28181753196041	-3.69644610429394	0.000344254471650005	0.0113542225963488	-0.00457099429825902	GPR25	no
NLN	-0.15820903666852	7.0707809675493	-3.69301740017547	0.000348402957563315	0.0114653411761887	-0.015461708523218	NLN	no
RNF8	-0.131721965124359	7.00388042265105	-3.69000145784737	0.00035209117757117	0.0115608509421248	-0.0250349359622302	RNF8	no
SAMD8	0.194197582950485	7.24685047076719	3.68804020406875	0.00035450944211514	0.0116123667369735	-0.0312571382570619	SAMD8	no
GPR20	-0.207269129764472	6.79943392108341	-3.68745104652233	0.000355238955243922	0.0116123667369735	-0.0331257814723624	GPR20	no
C2	-0.175767010386584	6.82325669376927	-3.68500700184981	0.000358280473044633	0.0116858220809014	-0.0408751579928444	C2	no
HAAO	0.136172584874024	7.3151668691393	3.68339807644981	0.000360296175144465	0.0117255680008298	-0.0459744503916681	HAAO	no
CHAC2	-0.292130272396765	6.80403179732398	-3.68274454696167	0.000361117999532358	0.0117263703600905	-0.0480452431175431	CHAC2	down
SYPL2	0.1051533498059	6.55559169754666	3.67954474216486	0.000365167522208679	0.0118317494530609	-0.0581801583338368	SYPL2	no
ZNF561	-0.227715870749408	7.26243598716628	-3.67764439484297	0.000367592845546494	0.0118841555120636	-0.0641960228571659	ZNF561	no
DPEP1	0.12657061553514	6.8355521985736	3.67028694789454	0.00037712754976492	0.0121656716163201	-0.0874646723277772	DPEP1	no
LAIR1	-0.167618440942647	10.8408401045006	-3.66783801790272	0.000380352831948044	0.0122428668664239	-0.0952016906502564	LAIR1	no
BMP15	0.117872254749709	6.29937067679619	3.66674506687883	0.000381800686413357	0.0122626377666823	-0.098653416954007	BMP15	no
WDR5B	-0.322559997700583	7.02848452607176	-3.66404215310828	0.000385403749754084	0.0123513925030121	-0.107186274733305	WDR5B	down
KRT80	0.11996499510188	6.29184208031977	3.66103792641866	0.000389446265892212	0.0124538142853792	-0.116664655523197	KRT80	no
COL15A1	-0.137897339595865	5.88938757088981	-3.65969831349018	0.000391261781812055	0.0124803800633689	-0.120889220856383	COL15A1	no
OAS1	-0.466499449501969	9.05382357100486	-3.65917449473332	0.000391973867387929	0.0124803800633689	-0.122540796344666	OAS1	down
CDCA4	0.193495441733591	8.07438328731607	3.65581293267133	0.000396572916214928	0.0125978572317187	-0.133135297337877	CDCA4	no
FAM114A2	-0.201213320971343	7.82830917654644	-3.65522949143493	0.000397376326003909	0.0125978572317187	-0.134973340139133	FAM114A2	no
SMC2	-0.151145415847561	7.22261914420486	-3.65386275436385	0.000399264388826678	0.012630492816431	-0.139278150260401	SMC2	no
CEPT1	-0.296581748409044	7.36728768366519	-3.65040002295295	0.000404086042859232	0.0127320294142048	-0.150179144141117	CEPT1	down
OR1I1	0.0912782065907276	7.03153627115703	3.65020098801226	0.000404364856763629	0.0127320294142048	-0.150805481556462	OR1I1	no
GADD45A	0.575812054653611	9.2727663199113	3.6496977042003	0.000405070684286052	0.0127320294142048	-0.15238913338142	GADD45A	up
GPR82	-0.236610037367137	6.14663933921155	-3.64793947854674	0.000407545666540688	0.012782509072097	-0.157920307790011	GPR82	no
RDH16	0.144304435465133	6.59750961925449	3.64592098343115	0.000410404674827236	0.0128219503758734	-0.164267719236213	RDH16	no
CST9L	-0.104270192697859	5.97236395715318	-3.64555511205238	0.00041092492614676	0.0128219503758734	-0.16541795693352	CST9L	no
CA11	0.171835663703096	7.40874700609785	3.64520867229599	0.000411418122189819	0.0128219503758734	-0.166507022619242	CA11	no
FHDC1	0.171631270602264	7.15172011510055	3.64377069630837	0.000413471240787391	0.0128424754690295	-0.171026578584986	FHDC1	no
KIAA0895	-0.115259587122888	5.71610491119362	-3.64352514798229	0.000413822798934058	0.0128424754690295	-0.171798198664715	KIAA0895	no
SERPINB2	0.898778252524975	8.05749628585702	3.64077113862963	0.000417785225148067	0.0129381487619538	-0.180449742858915	SERPINB2	up
LONRF3	0.118316713014034	6.913167603053	3.63952327099262	0.000419592438890273	0.0129435114672616	-0.184368172693683	LONRF3	no
PORCN	0.122854566051847	7.58423784766155	3.63878582830065	0.000420663910526615	0.0129435114672616	-0.186683328148797	PORCN	no
MRPL44	-0.13554517384657	7.45021759838562	-3.63798903694749	0.000421824524221111	0.0129435114672616	-0.189184396867173	MRPL44	no
BRDT	-0.0983501337636188	5.88447432055364	-3.63765427647865	0.000422313043193657	0.0129435114672616	-0.190235058555691	BRDT	no
RGS20	-0.0772929849960518	6.37653391438078	-3.63762351944518	0.00042235795406428	0.0129435114672616	-0.190331587216891	RGS20	no
ZSWIM3	-0.163220015346099	7.07772679496445	-3.6355896395181	0.000425337844386044	0.0130077332451532	-0.196713365453295	ZSWIM3	no
ZNF397	-0.202893583457166	6.98841903147118	-3.63491123505445	0.000426336210735461	0.0130112150620719	-0.198841404843938	ZNF397	no
UBE2E3	0.152909201933031	9.54751372667276	3.63417471496862	0.000427422613476531	0.0130173636526703	-0.201151394825539	UBE2E3	no
GOSR2	-0.110633728437223	7.42666888964668	-3.63297443124691	0.000429198706783857	0.013044448299154	-0.204915136214805	GOSR2	no
COX8A	-0.175358030051243	12.3536006670748	-3.62982383293002	0.000433894026907748	0.013159961104769	-0.214789915163101	COX8A	no
MAG	0.0981878518713204	6.41382331558328	3.62278310964197	0.00044456308127429	0.0134558084887753	-0.236833329905926	MAG	no
RAD51AP1	-0.228302443143954	6.59974574850625	-3.62208513387617	0.000445634167370029	0.0134605310102939	-0.239016775368863	RAD51AP1	no
PCLAF	-0.239185222727876	7.0326204703494	-3.62032912691508	0.000448339675575958	0.0135145012863163	-0.244508567287907	PCLAF	no
KCNS1	0.146531567629067	7.23672398774642	3.61876022816412	0.000450770041512714	0.0135432888781196	-0.249413442761083	KCNS1	no
SGK1	0.595098225608277	11.5678373606929	3.61852463751421	0.000451136067320094	0.0135432888781196	-0.250149831396746	SGK1	up
SLC7A8	0.103785199100935	6.75240680862623	3.61627567826556	0.000454644349031139	0.0135905958886218	-0.257177557723892	SLC7A8	no
PLA2G12A	0.219543439766752	7.51373698683013	3.61574847135679	0.000455470495868166	0.0135905958886218	-0.258824524823438	PLA2G12A	no
TNIP3	-0.209626911294068	6.3651748156161	-3.61524504423	0.000456260704524534	0.0135905958886218	-0.260397031057505	TNIP3	no
DPY19L3	-0.156434361930885	7.5189068638138	-3.61468671455278	0.000457138608153325	0.0135905958886218	-0.262140832145231	DPY19L3	no
FAM102A	0.214657240402451	7.72497868009406	3.61456423545866	0.000457331404817661	0.0135905958886218	-0.262523336542172	FAM102A	no
RTL8A	-0.155243793573664	7.41598942509859	-3.61389381292921	0.000458388093188425	0.0135945339733906	-0.264616899689516	RTL8A	no
GLRA2	0.0980821189863628	6.6593739078218	3.60823240306356	0.000467403895731192	0.0137948052520349	-0.282284043207656	GLRA2	no
UPK2	-0.11171789157784	6.25489226526536	-3.60791190543308	0.000467919272140231	0.0137948052520349	-0.283283552575796	UPK2	no
PPP4R4	0.0699675645316065	5.87356835800033	3.60789013187901	0.000467954304606757	0.0137948052520349	-0.283351453448258	PPP4R4	no
COPS9	0.10047840667945	7.53991587986475	3.60677898804637	0.000469745371668273	0.0138199088344806	-0.286816134732889	COPS9	no
GIT1	0.170435979400127	8.06938567687962	3.60421759083383	0.000473898850087165	0.0139142756183278	-0.29479972022089	GIT1	no
L1TD1	-0.204632983685599	6.30540525718249	-3.60273763146645	0.000476314509486833	0.0139204108643854	-0.299410575194486	L1TD1	no
KRTAP3-2	0.108730640200463	5.92431176448118	3.60236224220725	0.000476929086249355	0.0139204108643854	-0.30057987672425	KRTAP3-2	no
POU1F1	-0.0902611745172646	5.62736883788695	-3.60235144388673	0.000476946776046923	0.0139204108643854	-0.300613511054003	POU1F1	no
UACA	-0.0928103254898573	6.50760997411196	-3.60132555042639	0.000478630226063575	0.0139348155411993	-0.303808579712159	UACA	no
CDKL3	-0.11187971003162	6.25195574641217	-3.60089712344908	0.000479334919364164	0.0139348155411993	-0.305142673947626	CDKL3	no
EMG1	-0.186676543758464	9.10696533801202	-3.59953637381428	0.000481579645075669	0.0139724587358246	-0.30937914210392	EMG1	no
ARL4A	0.420828085485344	8.33883778256089	3.59447473471329	0.000490017001640286	0.0141656552582914	-0.325126771190181	ARL4A	up
CCDC121	-0.155374964066703	5.99406051666576	-3.5941783553474	0.000490515348925652	0.0141656552582914	-0.326048323461746	CCDC121	no
PLAC8	-0.310593180940543	12.294442071951	-3.59327237388253	0.000492041684568685	0.0141656552582914	-0.328864985432794	PLAC8	down
GLDC	-0.203795495993051	6.3649296003285	-3.59324349967941	0.0004920904036021	0.0141656552582914	-0.328954745137397	GLDC	no
KLHL11	0.161104860859822	6.59042425255033	3.59231643798539	0.000493657047466789	0.0141775550708856	-0.331836354001697	KLHL11	no
CTSL	-0.338994579037498	8.4610138041864	-3.59185924709263	0.000494431390303488	0.0141775550708856	-0.33325723848014	CTSL	down
MEX3B	0.108323767496501	6.26315749487786	3.59091626171377	0.000496032149604607	0.0141957838923809	-0.336187458239449	MEX3B	no
NEFH	-0.161193714592626	6.86932052237405	-3.58963983136739	0.000498206751278358	0.0142029064663342	-0.340152865090807	NEFH	no
MMP7	-0.096268463865818	5.89327261171462	-3.58963670844402	0.000498212082707576	0.0142029064663342	-0.340162565535241	MMP7	no
RNF157-AS1	-0.21646458955079	6.71452573774695	-3.58711676988876	0.000502531724100325	0.0142983397708236	-0.347987870084888	RNF157-AS1	no
IGF2BP2	0.156192437173763	6.92237549959976	3.5863123342999	0.000503918112985366	0.0143101070309165	-0.350485026138414	IGF2BP2	no
SOHLH2	0.153175053089243	6.14433383669288	3.58546741778813	0.000505378159830369	0.0143239166302596	-0.35310737412762	SOHLH2	no
SNAI1	0.22522533945009	6.72135522511063	3.58483997503063	0.000506464989948699	0.0143271153887411	-0.355054441991276	SNAI1	no
LINC00314	-0.0787071939484347	5.78944739989712	-3.58086663599565	0.000513398892858107	0.01445749452494	-0.367378255893544	LINC00314	no
METTL2A	-0.158448389671398	7.43002584472197	-3.58084853519173	0.000513430684994322	0.01445749452494	-0.367434373424713	METTL2A	no
PML	-0.100740622405009	7.07900282694357	-3.58051183119536	0.000514022409010443	0.01445749452494	-0.368478209184078	PML	no
POMK	0.175363393337886	6.69244503287134	3.57911590013854	0.000516482500832299	0.014498964861151	-0.372804999454532	POMK	no
CGN	-0.101901144364754	6.32566694679898	-3.5779102197516	0.000518616258209077	0.0145261027486309	-0.376541033752829	CGN	no
PKHD1L1	-0.191932835108496	6.22966162471447	-3.57745491254515	0.000519424204335817	0.0145261027486309	-0.377951635706595	PKHD1L1	no
OIP5	-0.210963715455919	6.3201573435391	-3.57487460323915	0.000524025496970915	0.0146269735492261	-0.385943126670595	OIP5	no
RBM5	-0.225478982072465	10.5174212954971	-3.57339935047341	0.000526673491283265	0.0146730436681379	-0.390510116896751	RBM5	no
NUMB	-0.348590680173778	9.5506912196201	-3.57256014403901	0.000528185454513217	0.01468734978429	-0.393107419646527	NUMB	down
AFP	0.0991274565361513	6.49068071290646	3.56792296644112	0.000536614263901108	0.0148935770226138	-0.407450660337584	AFP	no
KCNK10	-0.0646875511039839	6.29152840881097	-3.56722358492182	0.000537896474066129	0.0149010492156549	-0.409612651351408	KCNK10	no
DTWD1	-0.144271902769865	6.46802551053027	-3.56462574256905	0.000542684608190827	0.0150054334332464	-0.417640432791233	DTWD1	no
MVB12B	0.102373468135637	7.18744797116149	3.56399564982562	0.000543851995407019	0.0150094987850605	-0.419586838830939	MVB12B	no
TTC9C	-0.225744581041302	7.620140611482	-3.55457418973565	0.000561592677093309	0.0154516076369935	-0.448658346604963	TTC9C	no
PNRC1	0.259528177985919	9.77567431176993	3.55437575929991	0.000561972133636407	0.0154516076369935	-0.449269989299602	PNRC1	up
ELK3	0.140712462071285	7.71511385910478	3.55334331950044	0.000563950367440302	0.015477070718371	-0.452451953806892	ELK3	no
PLEKHG2	0.213254879842784	7.3995634245031	3.55199634674082	0.000566541155721634	0.0155192186232127	-0.45660221545491	PLEKHG2	no
SLC39A5	0.10398715070244	6.87548097065925	3.55087122444154	0.000568713842120366	0.0155497780996108	-0.460067971346722	SLC39A5	no
PGM3	-0.186619311598907	6.7713611030258	-3.54850170173924	0.00057331530223593	0.0156465085266986	-0.467364085006399	PGM3	no
PODXL	-0.100680082367398	6.34635901033684	-3.54741469458329	0.000575437938747821	0.0156753557018156	-0.470709864473163	PODXL	no
TTLL1	-0.115902336501134	7.31936571640739	-3.54663121030374	0.000576972473627701	0.0156855767669525	-0.473120910031009	TTLL1	no
PKN1	-0.193506138908631	8.34685148971717	-3.5461352837063	0.0005779457925009	0.0156855767669525	-0.47464682770038	PKN1	no
SNAPC3	-0.237391270134783	7.53610767723305	-3.54127526454175	0.000587566560121893	0.0159024167121675	-0.489591772879206	SNAPC3	no
MPRIP	0.113855846884102	7.8888374171511	3.54100923133389	0.000588097531707622	0.0159024167121675	-0.490409381854326	MPRIP	no
SDC4	0.378959052140265	7.0175056056003	3.53854952479653	0.000593028316569617	0.0159594796725859	-0.497966598493778	SDC4	up
CASP3	-0.212310217682607	8.53536479758472	-3.53834085366472	0.000593448413899699	0.0159594796725859	-0.498607531185679	CASP3	no
ABHD2	-0.183373591658152	7.88164489237968	-3.53833379150926	0.000593462636363322	0.0159594796725859	-0.498629222053685	ABHD2	no
PLPBP	-0.209939110338272	9.21698792142149	-3.53642675873005	0.000597314999355796	0.0160335467308794	-0.504485282720021	PLPBP	no
PHYHIPL	0.112543573608388	6.54459690872302	3.53589331509483	0.000598396815448863	0.0160335467308794	-0.506122922132135	PHYHIPL	no
ZNF785	-0.248611874470019	6.69714615216168	-3.5343491694625	0.000601538751456552	0.0160640418621538	-0.510862261199978	ZNF785	no
ZBBX	-0.101225251654647	6.07261462006215	-3.53412623175069	0.000601993655692604	0.0160640418621538	-0.511546374114688	ZBBX	no
FUNDC1	-0.200547418182159	8.18401923405716	-3.53372602670364	0.0006028110882331	0.0160640418621538	-0.512774369492227	FUNDC1	no
CPM	-0.140512492677864	6.76409159028167	-3.53184859899399	0.00060665979822776	0.016137370039657	-0.518533639196424	CPM	no
ZNF639	0.194402495081803	7.67156423746686	3.52888907064949	0.00061277391504285	0.0162705853615168	-0.52760751784306	ZNF639	no
MAGEA12	0.0965963806683598	5.89954888616543	3.52699306157321	0.000616721397246163	0.0163458950513352	-0.533417516272707	MAGEA12	no
RUFY3	-0.115204090119572	7.39954320700425	-3.52555111782674	0.000619739562958509	0.0163723668332501	-0.537834464658721	RUFY3	no
B3GNT4	0.13907403094291	8.11118298367161	3.52545264731675	0.000619946181245433	0.0163723668332501	-0.538136046773317	B3GNT4	no
TCERG1L	0.127375202373065	5.94432175500112	3.52391950884526	0.000623171521579931	0.0164280521190695	-0.542830680533789	TCERG1L	no
CCDC116	0.130189841329989	6.59817466027458	3.52163370492505	0.000628009684542135	0.0165225055843774	-0.549827072936012	CCDC116	no
ACSL3	-0.226808918021749	8.1228634676072	-3.52089663931045	0.000629577305904631	0.0165225055843774	-0.552082322889354	ACSL3	no
REST	0.116636788516381	8.21874394244593	3.52063995039369	0.000630124108282511	0.0165225055843774	-0.55286764425881	REST	no
PABPC3	0.0941320598089543	9.33758970714865	3.51862967758687	0.000634421935045912	0.0166055990471982	-0.55901637143416	PABPC3	no
SMAD5	-0.236875581109783	7.30791779017589	-3.51773149745114	0.000636351104684694	0.0166265093248878	-0.561762699282052	SMAD5	no
TPT1P8	0.13621248420811	6.63784066363223	3.51702984762028	0.000637862001048956	0.0166364362330322	-0.563907720550724	TPT1P8	no
PDCD1	-0.156067452011734	6.99148017138154	-3.51552849278444	0.000641106311420768	0.0166914581256628	-0.568496396690845	PDCD1	no
ANO7	0.0984317626516518	7.28338554123648	3.514961915383	0.000642334679847281	0.0166938924744762	-0.570227658366973	ANO7	no
IL36B	-0.071456733797306	5.96667695923916	-3.51186768815436	0.000649082368699531	0.0168395090715522	-0.579678652118469	IL36B	no
KLK15	0.0639934059159257	6.52651977842081	3.51060566597311	0.000651853645817592	0.0168574787512636	-0.583531483917911	KLK15	no
PAQR6	0.152168689706309	7.1912371907644	3.51050872059801	0.000652066989086946	0.0168574787512636	-0.5838274036433	PAQR6	no
MLH3	0.350031321792412	7.92561411711443	3.50661984265008	0.000660679552114199	0.0170501687922805	-0.595692648959819	MLH3	up
HBS1L	-0.133548907188382	6.91210786481069	-3.50492824804001	0.000664459236935378	0.0170893668591894	-0.600850588670315	HBS1L	no
C22orf42	0.112741199175689	6.07734954864077	3.50490025867639	0.000664521947209812	0.0170893668591894	-0.600935916161572	C22orf42	no
AMIGO2	0.227528967707675	8.01848662363126	3.50236980156674	0.000670214553807112	0.0171531772669469	-0.608647966695045	AMIGO2	no
TAS2R10	-0.159497790639908	6.07268462290151	-3.50226124592279	0.000670459789680172	0.0171531772669469	-0.60897871241161	TAS2R10	no
RBBP6	0.130861610187302	7.5559464523887	3.50175004040815	0.000671615781117757	0.0171531772669469	-0.610536137004553	RBBP6	no
C9orf72	0.284323284737509	8.3088760346586	3.50172715307139	0.000671667580269301	0.0171531772669469	-0.610605860736412	C9orf72	up
FANCM	-0.131854882988662	6.47872709242705	-3.50016462310296	0.000675212851166468	0.0172098587097717	-0.615365084491381	FANCM	no
FMO4	0.133740612513459	7.51387861206562	3.49971909793192	0.000676226943184775	0.0172098587097717	-0.616721777849135	FMO4	no
PLXNA4	-0.097281800970376	6.12950507138918	-3.49619597128544	0.000684296889504849	0.017366931311691	-0.627445443520757	PLXNA4	no
ZBTB32	-0.185889375835306	6.67985581927884	-3.49566830828746	0.000685513320616289	0.017366931311691	-0.629050805730876	ZBTB32	no
AGTR1	0.0820566963408149	5.97618262722265	3.49548314707363	0.000685940658877801	0.017366931311691	-0.629614094956365	AGTR1	no
CHRFAM7A	0.131617556329287	6.53094507405947	3.49316497699392	0.000691312110722626	0.0174718104983814	-0.636664334374751	CHRFAM7A	no
SREK1IP1	-0.13444880999964	7.57100715482366	-3.49250295166335	0.000692853355462465	0.0174718104983814	-0.638677070499608	SREK1IP1	no
CTAGE15	0.113778944787977	7.4733158257999	3.49216288361352	0.000693646317542811	0.0174718104983814	-0.639710852195997	CTAGE15	no
ZNF280A	0.0904190354457288	6.08592742203883	3.4915474604462	0.000695083520068262	0.017478083043084	-0.641581490835272	ZNF280A	no
LCLAT1	0.217714153381367	8.29895353106216	3.48853323941955	0.000702163266228697	0.0175633476109525	-0.650739745586797	LCLAT1	no
WDR53	-0.157494565435202	7.9957974358841	-3.48837045193381	0.00070254754539213	0.0175633476109525	-0.651234172790832	WDR53	no
ZNF222	-0.216446803005624	7.18905215438619	-3.48829635284334	0.000702722530691285	0.0175633476109525	-0.651459224627848	ZNF222	no
LSM11	-0.134004433794959	6.53456424084955	-3.48773683908224	0.00070404515081214	0.0175633476109525	-0.653158443305318	LSM11	no
AOC2	-0.0994723320871431	6.50317159446913	-3.48716431196551	0.000705400960164261	0.0175633476109525	-0.654896959884171	AOC2	no
ODF2	-0.198966075983233	7.48600228612338	-3.48706422281849	0.000705638235083135	0.0175633476109525	-0.655200864046066	ODF2	no
RAD54B	-0.156284521705637	6.48760613022138	-3.48505813572821	0.000710409821465953	0.0176522440435206	-0.661290561426848	RAD54B	no
FXYD3	0.0972704776784932	7.02424013421395	3.48280351157992	0.000715808835790975	0.0177564046787272	-0.668131411976614	FXYD3	no
BTNL3	0.103750999929762	7.14613244015923	3.47974200228771	0.000723201940279363	0.017909596871228	-0.677414859089279	BTNL3	no
GGPS1	-0.2366912991532	8.56897010054532	-3.47026916197175	0.000746535583381137	0.0184563671118261	-0.706098502307563	GGPS1	no
ZNF207	-0.217740793643275	9.41651567770331	-3.46970013972715	0.000747959536434883	0.0184605449344918	-0.707819522204303	ZNF207	no
NR5A2	-0.0590791502891577	5.89961325424126	-3.46237567962598	0.000766518454090663	0.0188869119927532	-0.729952527897487	NR5A2	no
ADCYAP1R1	0.0989721259654557	6.33878266462245	3.46104076057718	0.000769947264839645	0.0189396726852695	-0.73398238039812	ADCYAP1R1	no
C6orf58	-0.0754923815737429	5.8919878408257	-3.46021208557924	0.000772083017247149	0.0189605028108607	-0.736483363431133	C6orf58	no
WFDC12	0.10394592348252	6.80722401305059	3.45796447521895	0.000777903910536886	0.0190716108733293	-0.743264372065795	WFDC12	no
REEP1	0.150926699454141	6.17879631497074	3.45676714688155	0.000781021603975487	0.0191154441711654	-0.746875266735946	REEP1	no
KHDC4	-0.254600306055965	8.77591134205375	-3.456281015989	0.000782290781172098	0.0191154441711654	-0.748341053586047	KHDC4	down
KCNE3	-0.351183351384758	7.86615823764361	-3.45386955535826	0.000788615299318295	0.0192380282802191	-0.755609694097457	KCNE3	down
ZDHHC2	0.189152424343287	7.63564717009958	3.45245862144941	0.000792338021893603	0.0192968415596935	-0.759860671777703	ZDHHC2	no
ZNF776	-0.207930349814363	7.89135167684534	-3.45158424468677	0.000794653340337843	0.0193212407212722	-0.762494373426186	ZNF776	no
CRB3	0.0865916763038994	7.15564145740339	3.45079069751578	0.000796760133619695	0.0193404976329137	-0.764884150236415	CRB3	no
UHRF1	-0.234284813906921	11.6002648629109	-3.44810023040049	0.000803942249436617	0.0194826861436781	-0.772983273874311	UHRF1	no
COL23A1	0.152097427987427	6.86438822493549	3.44706526111932	0.000806721252834042	0.0195178776795868	-0.776097508571997	COL23A1	no
USF2	0.167655038633402	9.0010563256141	3.44427460335461	0.000814259568701125	0.0196679117497431	-0.784490925930372	USF2	no
MAS1	0.10310827387851	6.31161495028905	3.44154019845869	0.000821710159569302	0.0198153384381384	-0.792709907815603	MAS1	no
ZNF189	-0.217645040448546	7.98619151692261	-3.4399087598543	0.000826185925697711	0.0198906627938025	-0.797611157136477	ZNF189	no
THUMPD3-AS1	-0.15949699674275	6.93996553574645	-3.43650872069355	0.000835587540437308	0.0200726397528807	-0.807819780099811	THUMPD3-AS1	no
SERPINB6	-0.113738045464582	6.70569316454284	-3.43619010292502	0.000836473702822288	0.0200726397528807	-0.808776018603536	SERPINB6	no
ZNF687	0.152313090849571	7.70456597827906	3.43533675966205	0.000838851436757312	0.0200785957450583	-0.811336732320022	ZNF687	no
KRAS	0.136025925729226	7.38870907270948	3.43467872238016	0.000840689313603886	0.0200785957450583	-0.813311025711437	KRAS	no
FRS3	0.176336197745901	7.41078220728322	3.43426026361874	0.00084186002414265	0.0200785957450583	-0.814566360775142	FRS3	no
TAF7L	0.0727157660183968	5.8725653857011	3.43414536099674	0.000842181752189052	0.0200785957450583	-0.814911036006729	TAF7L	no
CHRNE	0.0882885196189136	6.88514460955211	3.43051584659373	0.000852404118520209	0.0202894248922852	-0.825793820109365	CHRNE	no
TRIP10	0.180270863036302	6.86209938750957	3.42930998938841	0.000855826099372456	0.0203379675634391	-0.829407449100615	TRIP10	no
GNB3	0.0985694502178802	7.06395943634694	3.42761186434463	0.000860666942240577	0.0204200172909014	-0.834494555169287	GNB3	no
KRTAP4-11	-0.107828670204067	5.83130654165819	-3.42040182751883	0.00088150867643429	0.0208808254917044	-0.856071425158324	KRTAP4-11	no
KLF15	0.14143864680794	7.243297487671	3.41821924520647	0.000887910708435449	0.0209986600017451	-0.862595908119109	KLF15	no
RAD9B	-0.0833033771410294	5.90165485159455	-3.41562919041043	0.000895564642505356	0.0211456755878873	-0.870334152227374	RAD9B	no
NUF2	-0.145800383388547	6.1337577307917	-3.41389903623571	0.000900711955953753	0.0212331296026918	-0.875500682926085	NUF2	no
SEPSECS	-0.154760417380159	6.68589897302527	-3.41331621952177	0.000902452120977424	0.0212401131193247	-0.877240600737653	SEPSECS	no
GHSR	-0.0733876886717271	6.25671156620162	-3.41234503554067	0.000905358886273142	0.0212744875672171	-0.880139407635642	GHSR	no
TMEM151A	-0.100018889307557	6.95857352105317	-3.41034640082998	0.000911368524391296	0.0213105577192746	-0.886102893952961	TMEM151A	no
MDK	-0.0829218437556669	6.68622630992293	-3.41033113618012	0.000911414567111272	0.0213105577192746	-0.886148429569393	MDK	no
FUNDC2	0.11889697665629	7.85106498921137	3.40968548708824	0.000913364038854532	0.0213105577192746	-0.888074301006254	FUNDC2	no
MYLK2	0.120586866438567	7.43205938286643	3.40865069602454	0.000916496657636218	0.0213105577192746	-0.891160315060998	MYLK2	no
ADAMTS16	0.112678879764514	6.84955774016047	3.40782128331032	0.000919014819608858	0.0213105577192746	-0.893633297397391	ADAMTS16	no
CAMK4	0.229168191481468	7.35297894924796	3.40779370445888	0.000919098662709416	0.0213105577192746	-0.893715518417499	CAMK4	no
KLHDC9	0.0894718279086844	6.60882518674319	3.40775484791915	0.000919216803563387	0.0213105577192746	-0.893831360785014	KLHDC9	no
DHX57	-0.119631670277604	6.76087441299409	-3.40746647659078	0.000920094024257396	0.0213105577192746	-0.894691044527415	DHX57	no
SLC25A31	-0.0915362064877012	5.80324449113488	-3.40745184525373	0.000920138553492237	0.0213105577192746	-0.894734661469788	SLC25A31	no
SERPINB7	-0.0950095421977073	6.01480262882771	-3.40704386789138	0.00092138101355939	0.0213105577192746	-0.895950807541794	SERPINB7	no
KDM4C	-0.153848960110317	6.88045473578996	-3.40615265756774	0.000924100601707277	0.0213112274970587	-0.898607025406598	KDM4C	no
PPIF	0.349364885846414	8.39885403094869	3.40608496182779	0.000924307487635856	0.0213112274970587	-0.898808767238111	PPIF	up
KCNIP2-AS1	0.118919354835159	7.00998203482103	3.40506288317444	0.00092743636897851	0.0213499045190515	-0.90185430079943	KCNIP2-AS1	no
POLR1A	-0.103851753628041	6.73736529295075	-3.40363682475962	0.00093181857753268	0.0214172676179777	-0.906102369733166	POLR1A	no
PIK3R3	-0.160732482355789	6.69124479106071	-3.40273310862346	0.00093460571315188	0.0214478159757631	-0.908793702637589	PIK3R3	no
CRMP1	0.113082922507748	7.12322516978618	3.40192771735812	0.000937096203199509	0.0214714721948049	-0.911191735165455	CRMP1	no
GJB4	0.124734768936538	6.88981790764287	3.39866340113268	0.000947254328786565	0.0216704683926133	-0.920906505335738	GJB4	no
DCLRE1B	-0.185288476746761	7.22707797075878	-3.39793212210478	0.000949544107297402	0.0216891208359391	-0.923081805553791	DCLRE1B	no
OOSP2	0.086082356876604	5.79081369020108	3.39731808399471	0.000951470794910675	0.0216994347180404	-0.924908065556087	OOSP2	no
KCNQ2	0.0696451519785617	6.57182932525073	3.39325244508338	0.000964320599819762	0.0219584458565769	-0.936993341884056	KCNQ2	no
PIANP	0.0893323547209741	6.45849302800403	3.39211266843218	0.00096795209888417	0.022007071676331	-0.940379294490056	PIANP	no
INMT	-0.112711497697174	6.35069291920362	-3.38797222383904	0.000981252498098236	0.0222750374182485	-0.952671711165448	INMT	no
RPL36A	0.160446461148268	8.77009301821777	3.38365092799959	0.000995316685667439	0.0225594891312296	-0.965488217974674	RPL36A	no
PSMB8	-0.13903164083024	10.3097389687871	-3.38261625444165	0.00099871211871662	0.0226016234866484	-0.968555004395069	PSMB8	no
PRR15L	0.210288100067705	7.00518771511327	3.38127043836878	0.00100314487928809	0.022638497059724	-0.972542895947051	PRR15L	no
MRPS18C	-0.110601273486567	6.77697446017511	-3.38050316479225	0.00100568033194646	0.022638497059724	-0.974815893844552	MRPS18C	no
NEDD4	-0.130096077313897	6.9385757020841	-3.38025127033952	0.00100651402664636	0.022638497059724	-0.975562024501015	NEDD4	no
RREB1	-0.0727844018404333	6.79009567813066	-3.37990028219786	0.00100767677311064	0.022638497059724	-0.976601603880332	RREB1	no
TECTB	0.112973441843421	6.85151112851295	3.37979179904728	0.00100803640884563	0.022638497059724	-0.976922898772783	TECTB	no
NDUFAF1	-0.241982901218889	7.98753139425591	-3.37885030099902	0.00101116265988879	0.0226509767234412	-0.979710989051567	NDUFAF1	no
PHEX	-0.111392179478498	6.35871360682154	-3.37869723729934	0.00101167176800142	0.0226509767234412	-0.98016420290959	PHEX	no
PRSS16	-0.140460523189712	6.1819709769791	-3.3774548797664	0.00101581290554297	0.0227091304567432	-0.983842151085363	PRSS16	no
HABP2	0.11584840044456	6.53470679434233	3.37693987032664	0.00101753424034174	0.0227130935894189	-0.985366497016403	HABP2	no
SEL1L	-0.136021894615991	7.32119039977024	-3.374689953338	0.00102508636599865	0.022823394449273	-0.992023705007818	SEL1L	no
BEX3	0.339473858473728	9.24923672132762	3.37404688315595	0.00102725455556157	0.022823394449273	-0.993925810481344	BEX3	up
TPRN	0.115920246649599	7.24850710679363	3.37392459664737	0.00102766734603468	0.022823394449273	-0.994287482762419	TPRN	no
NOMO3	-0.178316593988073	7.44804807859972	-3.37362424192125	0.00102868188442339	0.022823394449273	-0.995175761589526	NOMO3	no
SPAM1	0.0770416638215048	6.06822454289584	3.37028422950694	0.00104002728487746	0.0230086537860755	-1.00504934322669	SPAM1	no
ANO5	-0.131771530206207	6.04432733583469	-3.37024533842186	0.0010401600793841	0.0230086537860755	-1.00516426489021	ANO5	no
TRMT1L	-0.399273417566108	7.33217888413948	-3.36884143692283	0.00104496439763045	0.0230431742633467	-1.00931202660816	TRMT1L	down
RRM2	-0.296126410190199	7.39640916371983	-3.36844804051311	0.00104631437603636	0.0230431742633467	-1.01047404898699	RRM2	down
DUSP9	0.121812606129267	6.65194680718383	3.3680027331383	0.00104784446594851	0.0230431742633467	-1.01178927547804	DUSP9	no
ZNF555	-0.131176071839252	6.33815405447847	-3.36796138457635	0.00104798664732692	0.0230431742633467	-1.01191139240334	ZNF555	no
TIGD1	0.15426146239397	7.28060073464026	3.3653290820578	0.00105707543402058	0.0232083278126012	-1.01968303283687	TIGD1	no
SUN1	0.106819678292101	8.1568418274443	3.36260091167391	0.00106657321530265	0.0233819552862921	-1.02773256011844	SUN1	no
PGC	0.100507321744661	6.65887654643766	3.36181978884068	0.00106930729820709	0.0234070094592653	-1.03003631382904	PGC	no
KLHDC10	-0.154716545669517	7.34497537449771	-3.3610368387782	0.00107205437146399	0.023432273111791	-1.03234502464822	KLHDC10	no
ZGRF1	-0.0751706172872417	6.08486186982444	-3.35916635888817	0.00107864398690635	0.0235413249961312	-1.03785881985484	ZGRF1	no
ZNF624	-0.241722156125534	6.45014352171972	-3.35729243433824	0.00108528380939516	0.0236203584628968	-1.04338029318401	ZNF624	no
MRPS14	-0.161394123357958	7.7991814007085	-3.35723815538515	0.00108547670434522	0.0236203584628968	-1.04354018786431	MRPS14	no
PHOSPHO2	-0.216189752385223	6.50480969582813	-3.35660135008385	0.00108774216653427	0.0236346931605896	-1.04541593051563	PHOSPHO2	no
SYK	-0.255357590394821	10.8380779460614	-3.35487676918044	0.00109389971694388	0.0237191611440294	-1.05049433410048	SYK	down
GPR101	0.128467795983314	6.77093931736454	3.35461015925987	0.00109485454906839	0.0237191611440294	-1.05127923753518	GPR101	no
ZNF585B	-0.13758596932184	6.44976400735979	-3.35122413392242	0.00110704937754561	0.0239414635743885	-1.06124337577681	ZNF585B	no
IL1RAP	0.257098227480247	7.29146427053002	3.35085928724427	0.00110837095133641	0.0239414635743885	-1.06231653533229	IL1RAP	up
KDM5A	-0.171545391129496	7.15861319863196	-3.34991071287481	0.00111181386969643	0.0239806188023965	-1.06510623042771	KDM5A	no
CDH5	0.0970614383753299	5.94363428096265	3.34698889403655	0.00112248192104085	0.0241752694853747	-1.07369511023615	CDH5	no
PPP1CA	-0.169257815511635	10.0734688731408	-3.34616773276455	0.00112549734507715	0.0241781199439785	-1.07610788117235	PPP1CA	no
FBLN7	0.213793512233504	7.18268884276109	3.34605780963547	0.00112590157454964	0.0241781199439785	-1.07643082577677	FBLN7	no
SPRY3	-0.115225676881529	6.31429337127583	-3.34073638422344	0.00114563402861457	0.0245630809242686	-1.09205448364672	SPRY3	no
KHK	0.0833763418824445	6.99471048586878	3.34032639571316	0.00114716768150731	0.0245630809242686	-1.0932573744468	KHK	no
ADM	0.628337955981351	10.9764503123815	3.33880550234668	0.00115287374153649	0.0246493789796537	-1.09771857807114	ADM	up
TTK	-0.1798527072616	6.06551430603194	-3.33797030715326	0.00115601851250292	0.0246807435688215	-1.10016774103331	TTK	no
ADAR	-0.150619258055384	10.8394764456575	-3.33271044016014	0.00117600898874138	0.0250711481512837	-1.11558064379304	ADAR	no
ZNF257	-0.122697827255937	5.84976555381489	-3.33178337020054	0.00117956577486248	0.0251105825589394	-1.11829518822986	ZNF257	no
CXCL5	0.466714367402174	6.98883304070204	3.33113797136511	0.00118204785141173	0.0251229753135017	-1.12018461424051	CXCL5	up
PLCL2	0.179458427647001	9.78490578470745	3.3306204930088	0.00118404150400755	0.0251229753135017	-1.12169933542753	PLCL2	no
BRCA2	-0.0965491426185388	5.93497588155197	-3.33030161913399	0.00118527157495379	0.0251229753135017	-1.1226326228705	BRCA2	no
CD38	-0.347124564478984	7.6718209491295	-3.32694131539199	0.00119830707527531	0.0253627296076257	-1.13246325032863	CD38	down
TUBG1	-0.168396441654645	7.57289530249723	-3.32633181331237	0.00120068583239424	0.0253765640725852	-1.13424550045158	TUBG1	no
SLC17A3	0.149088111965566	6.41524175561363	3.32517993469131	0.00120519345077405	0.0254352878922327	-1.13761299792148	SLC17A3	no
TBC1D28	0.0874579596483489	5.82466540785328	3.32417486243565	0.00120913951727864	0.0254820090245971	-1.140550539573	TBC1D28	no
FLRT3	0.0881909164840424	5.94946062790009	3.32337677060397	0.00121228156197699	0.0255116763614901	-1.14288262486329	FLRT3	no
CDC73	0.111566443592707	7.741176086072	3.32202764549789	0.00121761038765493	0.025587212574863	-1.14682384226685	CDC73	no
SLC22A9	0.116221878474129	6.36909822370015	3.3209506432209	0.00122188010741658	0.0256403086734634	-1.14996917505411	SLC22A9	no
TCF4	-0.228636601611766	7.93978745745534	-3.31693878906544	0.00123790858008558	0.0258766661429824	-1.16167834233702	TCF4	no
MRNIP	0.122214818569217	8.16317267254018	3.31653985886817	0.00123951313191911	0.0258766661429824	-1.16284205114533	MRNIP	no
NLGN2	0.0912775528670977	7.13248933560408	3.31630289172162	0.00124046716776574	0.0258766661429824	-1.16353324818664	NLGN2	no
USP29	0.0927155462793827	6.08690375367365	3.31595361815676	0.00124187460555014	0.0258766661429824	-1.16455195308779	USP29	no
ZPBP2	0.0801396474370639	5.90290630058379	3.31593758590745	0.00124193924520364	0.0258766661429824	-1.16459871128784	ZPBP2	no
DYNC2LI1	-0.0911265046228653	6.21410655442289	-3.31488076919773	0.00124620712709526	0.0259070556246675	-1.16768052338089	DYNC2LI1	no
IGFL1	0.0928343089308559	6.31755531179014	3.31470454062017	0.00124692014835245	0.0259070556246675	-1.16819435103462	IGFL1	no
NMUR1	-0.255327038999639	6.9246441983989	-3.31322489847758	0.00125292186581931	0.0259950361723583	-1.17250765482238	NMUR1	down
DEPDC1B	-0.157740500484258	5.89452068440033	-3.3124087072972	0.00125624405773095	0.0260272536467918	-1.17488626620992	DEPDC1B	no
HOXD1	0.0917876223080807	5.99531469051908	3.30914752514806	0.00126960070767973	0.0262669851054413	-1.18438553664778	HOXD1	no
OPN5	0.0725703834028186	6.32553917001402	3.30848942422231	0.00127231212314043	0.0262861114204995	-1.18630155437866	OPN5	no
GSX1	0.119956035538856	6.21393080706125	3.30648631329459	0.00128059844937067	0.0264202008278297	-1.19213158132801	GSX1	no
STAG3	0.184487244446432	8.0896154575519	3.3058238490217	0.00128334997873669	0.02643988541627	-1.19405904524295	STAG3	no
MDM2	-0.0707955294021021	6.58668941722293	-3.30463851008357	0.0012882870657224	0.0264777683272142	-1.19750705130298	MDM2	no
AKR1B10	-0.09132062554791	6.05676090846183	-3.30410088906738	0.00129053217896327	0.0264777683272142	-1.19907059488383	AKR1B10	no
MB	0.0912851305762956	6.31287765110353	3.30408736383274	0.00129058870772349	0.0264777683272142	-1.19910992717233	MB	no
EFHD2	-0.191615995335113	12.3605454430258	-3.30364938468037	0.00129242049574713	0.0264784199059056	-1.20038352938054	EFHD2	no
RHOBTB1	0.311605689276481	6.6855707626924	3.30151925091412	0.0013013642291762	0.0266245727554685	-1.20657580728226	RHOBTB1	up
LINC00951	0.103128503699691	6.12423677818192	3.29910425489207	0.0013115740343659	0.026707454217575	-1.21359226129493	LINC00951	no
MTFR2	-0.111696722027792	6.25153974227294	-3.29897163218359	0.0013121368842969	0.026707454217575	-1.21397745860478	MTFR2	no
FBXL4	-0.158069821304236	6.72314431738713	-3.29889085370852	0.00131247981835558	0.026707454217575	-1.21421207027665	FBXL4	no
C1QTNF2	-0.107811230036019	6.17110227715887	-3.29884424454377	0.00131267772938863	0.026707454217575	-1.21434743904762	C1QTNF2	no
TSNAXIP1	0.145392168356972	7.18087048574379	3.29585869788071	0.00132541323509508	0.0269293213926085	-1.22301524432421	TSNAXIP1	no
CKAP2L	0.144820713550566	6.43829459521071	3.29456738294992	0.00133095735045513	0.0270046656899241	-1.22676228972662	CKAP2L	no
SLC10A1	0.102955824828517	6.33883654546903	3.29159725202429	0.00134379170442256	0.0272275151130246	-1.23537628200351	SLC10A1	no
TCF20	0.142968357870117	7.85040856503335	3.28950118100466	0.00135291868885139	0.0273747371568143	-1.24145152535456	TCF20	no
SRR	-0.155360177565702	6.77019394127337	-3.28866959152066	0.00135655574006235	0.0273959112112307	-1.24386093041898	SRR	no
PFKFB2	-0.162884793693756	6.73552336663067	-3.28841068613849	0.00135768995737507	0.0273959112112307	-1.2446109687476	PFKFB2	no
NPPB	0.101957167146491	6.43605525976205	3.28760985076078	0.00136120388763184	0.0274291906672114	-1.24693065266626	NPPB	no
PSD3	0.0722004605015112	6.14043988853797	3.28478976267352	0.00137364577621578	0.0276420374393081	-1.25509561150161	PSD3	no
IP6K2	-0.134333704351731	8.0588017282875	-3.27998625580881	0.00139508338068461	0.0280290754315547	-1.26899002737657	IP6K2	no
TLR9	-0.149535982584966	7.04474754082411	-3.27939643069389	0.00139773716947797	0.0280290754315547	-1.27069499090592	TLR9	no
YEATS2	0.119159356722227	8.27972710749407	3.27878893630889	0.0014004753899371	0.0280290754315547	-1.27245076913802	YEATS2	no
PRKAR2B	0.465343420220137	8.46654417562524	3.27806580225944	0.00140374138157474	0.0280290754315547	-1.27454042403344	PRKAR2B	up
CCZ1	0.11158599994845	7.84605070839756	3.27802439561053	0.00140392860756084	0.0280290754315547	-1.27466006631144	CCZ1	no
KIF11	-0.252887550832504	6.26738640775378	-3.27757767718795	0.00140594999261906	0.0280290754315547	-1.27595075696308	KIF11	down
ZNF280C	-0.161927867516169	6.40650212525648	-3.27738690071825	0.00140681407810344	0.0280290754315547	-1.27650191833597	ZNF280C	no
SHISA6	-0.082702595704558	5.96644533284288	-3.27709815866252	0.00140812282419571	0.0280290754315547	-1.27733605685929	SHISA6	no
LMAN2	-0.130156299233155	7.56723640186135	-3.27630532063782	0.00141172227987165	0.0280627496444756	-1.27962615625892	LMAN2	no
KLHL15	0.208547843715953	7.50304004004716	3.2758204760301	0.00141392769242929	0.0280686590494398	-1.28102639979695	KLHL15	no
SPOP	-0.154625047949262	9.11983132098461	-3.27493088972558	0.0014179825303059	0.0281112170091642	-1.28359510937252	SPOP	no
CCNB3	-0.0936867827245003	6.54463601651081	-3.27123164415581	0.00143496096755357	0.0283697090235495	-1.29427071549275	CCNB3	no
SLC18A2	0.106268009724914	6.2422276543609	3.27112099658291	0.00143547172126144	0.0283697090235495	-1.29458988073256	SLC18A2	no
CAPS2	-0.0912562587676584	5.8749981970722	-3.27083186789841	0.00143680715313014	0.0283697090235495	-1.29542383700745	CAPS2	no
GAGE1	0.0915480355836218	6.59405901095919	3.26970690741102	0.00144201419157169	0.0284343549035115	-1.29866807698467	GAGE1	no
CALCA	0.0555933788034508	6.30551314915681	3.2691507017234	0.00144459517758711	0.0284471152105841	-1.3002717664379	CALCA	no
ATCAY	0.116782491452978	6.87264263271955	3.26855079648241	0.00144738378285832	0.0284639243928421	-1.30200120446495	ATCAY	no
TSPAN8	-0.0883199151278538	6.02914707082726	-3.26735021519963	0.00145297968863773	0.028535822723446	-1.30546152674955	TSPAN8	no
MBNL1	0.110878285206066	7.77315565538398	3.26626254711296	0.00145806675242271	0.0285975492375174	-1.30859551648625	MBNL1	no
ARID2	-0.201312194107274	7.81561598825177	-3.26535414518054	0.00146232812928109	0.0286429384576895	-1.31121232047455	ARID2	no
GJA1	-0.0934956313815931	5.71956172695379	-3.26312429180387	0.00147283791471412	0.0288104331455381	-1.31763327345224	GJA1	no
ATP2A1	0.0638783787484707	6.18803838372127	3.25995412845227	0.00148790110441742	0.0290664345896153	-1.32675573624388	ATP2A1	no
FAM98B	-0.109664610730519	6.96345647678838	-3.25926393350624	0.00149119961909253	0.0290922366005982	-1.32874088370977	FAM98B	no
ZBTB25	0.316104496437896	8.30470973522667	3.25710308644195	0.00150157075445609	0.0292557692689393	-1.33495372431001	ZBTB25	up
DLEC1	0.125139511411871	7.68532359828284	3.25619389074953	0.00150595460579008	0.0293023707026086	-1.3375668285814	DLEC1	no
UTS2R	0.0919840763438726	7.5563111437415	3.2549240261947	0.00151209749597547	0.0293830306021126	-1.34121552980237	UTS2R	no
TEDC2	-0.0933629046455922	6.83477792243434	-3.25194604919329	0.00152659517614362	0.0296256135106499	-1.34976759751656	TEDC2	no
MKNK1	-0.155543716059608	7.99984283158325	-3.2488163378279	0.00154197135761258	0.0298603235307167	-1.35874852966937	MKNK1	no
FAM89A	0.163556251781209	7.78583407683944	3.24865871812832	0.00154274955019339	0.0298603235307167	-1.35920064413311	FAM89A	no
TRIM39	0.156042362593592	8.25697216635245	3.24758238088118	0.00154807340089584	0.0299239943852533	-1.36228751856412	TRIM39	no
C2CD6	-0.0634631474426488	5.82158598345222	-3.24656440204354	0.00155312437321764	0.029982230354372	-1.36520625621531	C2CD6	no
BHLHE40	0.311535687320372	8.40338043326231	3.24488274500866	0.00156150207467542	0.0301044502208065	-1.37002624853552	BHLHE40	up
GALK2	-0.108547825827484	7.13144832977975	-3.2415246216664	0.00157835799505813	0.0303856177516943	-1.37964525389899	GALK2	no
CDKN2C	0.127917357667807	7.60969390067245	3.24084083542558	0.00158181096918068	0.0303856177516943	-1.38160289381097	CDKN2C	no
SCN10A	0.0767572860685171	6.273264355734	3.24074746467624	0.00158228301820516	0.0303856177516943	-1.38187018261478	SCN10A	no
ZDHHC21	-0.094105665450452	6.36665259769138	-3.24021336267125	0.00158498577448362	0.0303978366918567	-1.38339901469556	ZDHHC21	no
GRK4	-0.0675992078809236	6.034717062874	-3.23903170312732	0.00159098073372945	0.0304730815015107	-1.38678070639108	GRK4	no
LRRC4	0.119836695530833	7.19836265519232	3.23822703067015	0.00159507521439941	0.0304833751018726	-1.38908295378413	LRRC4	no
CYB5R2	-0.193794396455866	6.36739669197909	-3.23796090130135	0.00159643154481017	0.0304833751018726	-1.38984427334927	CYB5R2	no
SGTA	0.105662890521787	7.74350075434289	3.23770534077026	0.00159773502403425	0.0304833751018726	-1.39057531038821	SGTA	no
OPA3	-0.0965183016461291	6.98787755979413	-3.23668948748093	0.00160292618179765	0.0305039501610832	-1.39348071690322	OPA3	no
CA2	0.506648248568325	9.09758896878175	3.2363559792756	0.00160463388614365	0.0305039501610832	-1.39443440961071	CA2	up
CDC42EP1	0.124119483534159	7.10709787125092	3.23627778980119	0.00160503449521947	0.0305039501610832	-1.39465798688498	CDC42EP1	no
ACADSB	0.119930480445761	7.20378896833207	3.23576927584606	0.00160764217910443	0.0305140857479047	-1.396111938867	ACADSB	no
TRIM38	-0.224136165348565	9.74513749515471	-3.23484420039555	0.00161239615072311	0.0305348537922849	-1.39875645187517	TRIM38	no
STX2	0.174644361403897	7.91320074929274	3.2347486510671	0.00161288792634979	0.0305348537922849	-1.39902956350431	STX2	no
TNKS1BP1	-0.101843406899981	6.38698986282482	-3.2334536384331	0.00161956694683374	0.03061453558136	-1.40273048814232	TNKS1BP1	no
NAMPT	0.688679400142181	11.2606708337553	3.23312630927613	0.00162125922623246	0.03061453558136	-1.40366574707281	NAMPT	up
CCDC22	-0.116634369663041	7.86556760239995	-3.23271702222138	0.00162337754610319	0.0306152355168948	-1.4048350707139	CCDC22	no
DLEU7	-0.120631330170796	6.06758019507848	-3.2315160343821	0.00162960833518786	0.0306933913068034	-1.40826556643406	DLEU7	no
CPEB2	0.160759609366061	7.2362901118926	3.23107769817326	0.00163188799940071	0.0306970236204405	-1.40951736815423	CPEB2	no
FOSL1	0.313933372874934	6.87352118878878	3.22820504502901	0.00164690166300019	0.0308892973057861	-1.41771766083922	FOSL1	up
TCAIM	-0.122007944111088	7.04555121202309	-3.22819730023177	0.0016469423140934	0.0308892973057861	-1.41773976111842	TCAIM	no
PROCA1	-0.0902262303103667	6.92918610647404	-3.22791796240264	0.00164840913562489	0.0308892973057861	-1.41853684066068	PROCA1	no
UBFD1	-0.205726239391833	7.627809276159	-3.22432844352428	0.00166736670332191	0.0312028721060044	-1.42877436929597	UBFD1	no
SPTSSB	-0.0986484346526435	6.66165706467771	-3.22394844476858	0.00166938547569174	0.0312028721060044	-1.42985760342192	SPTSSB	no
GIMAP8	-0.471413752915712	9.66673214428796	-3.22329040429655	0.00167288675881675	0.0312286347997391	-1.43173318315708	GIMAP8	down
MOAP1	0.288802789550612	9.64235147210033	3.22271446655178	0.00167595681128893	0.0312462923879089	-1.43337449240282	MOAP1	up
ANKRD35	0.141879083289827	6.96327256380705	3.22223298661569	0.00167852738546161	0.031254604860937	-1.43474643120443	ANKRD35	no
CACFD1	0.100761157160075	7.81175188847035	3.22132449981818	0.00168338772494826	0.0313054784247647	-1.43733463500434	CACFD1	no
DDI1	-0.100593471076	6.15635784415312	-3.22004509537996	0.00169025470705767	0.0313934933596191	-1.44097853906358	DDI1	no
EFNA4	-0.181404581921171	7.62313223777898	-3.21831164236982	0.00169960039526005	0.0315272658439789	-1.44591373901915	EFNA4	no
EHD2	0.0976025722523364	7.20823262427802	3.21589122978108	0.00171273036779299	0.03173081071818	-1.45280109425205	EHD2	no
WHAMM	0.219156514111287	8.51637811707315	3.21503238126448	0.00171741203822136	0.031777523373882	-1.45524395241882	WHAMM	no
PLD4	-0.174720564481113	7.2340575124223	-3.21413401790573	0.00172232187345974	0.0317959423405691	-1.45779863209992	PLD4	no
TMEM225	0.0879682490666314	6.17002955860135	3.21369972385076	0.00172470011499645	0.0317959423405691	-1.45903342613583	TMEM225	no
FAM185A	-0.128138192205063	6.73729704766383	-3.21366469951973	0.00172489204539593	0.0317959423405691	-1.45913300209489	FAM185A	no
MRPL33	0.128904383629388	9.57641064313462	3.21138462737899	0.00173742957825881	0.0319778122005593	-1.46561344947436	MRPL33	no
INSL4	-0.0941920789618171	6.23924229806813	-3.21108091097732	0.0017391060340209	0.0319778122005593	-1.46647639115363	INSL4	no
DCD	0.114711781196607	6.35343044789546	3.21056019367718	0.00174198380209211	0.0319907387375468	-1.46795573624652	DCD	no
OR5P2	0.111333178710873	6.17813302350998	3.20267854556125	0.00178608771985655	0.0327209926538389	-1.49032327191954	OR5P2	no
APOBEC3C	-0.18991780443362	8.91889287693519	-3.20265925200365	0.00178619694772485	0.0327209926538389	-1.49037797026291	APOBEC3C	no
ANKRD20A5P	0.313702739467026	7.00210494042831	3.2010324182656	0.00179542946973563	0.0328492133082228	-1.4949891643836	ANKRD20A5P	up
CKM	-0.118001144933244	6.44658711815778	-3.19990434543605	0.00180185753586304	0.0329109232301131	-1.49818551173651	CKM	no
FAS	0.303150246729851	8.59624878957963	3.199622653854	0.00180346603366796	0.0329109232301131	-1.49898352877015	FAS	up
ZBTB3	-0.186671882276261	7.1886204883546	-3.19921990210796	0.00180576812567594	0.0329109232301131	-1.50012440251348	ZBTB3	no
C15orf54	0.264994260854755	6.50758294214158	3.19887327688492	0.00180775159550859	0.0329109232301131	-1.50110619239376	C15orf54	up
C11orf53	0.108763415907889	7.08618657073531	3.19845274035873	0.00181016072816704	0.0329140473564118	-1.50229721320422	C11orf53	no
NEUROG2	-0.0927234724633283	6.03718556177013	-3.19006628031852	0.00185883339848036	0.0337573324588223	-1.52602202770729	NEUROG2	no
OTOGL	-0.101032255389242	5.84515432324925	-3.18930930780612	0.00186328611109278	0.0337964718793771	-1.52816094066193	OTOGL	no
PNMA1	0.19134977964187	8.20993998377814	3.18851398166854	0.00186797512983066	0.0338397957633116	-1.53040777662928	PNMA1	no
PARP8	0.226625204998037	10.1954797638542	3.18790220590592	0.00187158946244004	0.0338635682564489	-1.53213576013225	PARP8	no
PMEL	0.128799227425021	7.02721844372226	3.1859436880188	0.00188320410748865	0.0340318580112507	-1.53766583338165	PMEL	no
SH3RF3	-0.106436885962788	6.64910974944044	-3.18448984854527	0.00189186921147407	0.0341464982831701	-1.54176908853474	SH3RF3	no
DEFB124	0.0784717869805629	6.71316407337421	3.18054377407515	0.00191557590478798	0.0345320117149893	-1.55289855524005	DEFB124	no
PIP5KL1	0.150495255760791	7.1075040228686	3.17899477134583	0.00192495715514909	0.0346586533075191	-1.55726424213911	PIP5KL1	no
RNF208	0.131115589684168	6.6499157907897	3.17727940301306	0.00193539586455403	0.0348040014273714	-1.56209676857021	RNF208	no
MSANTD1	-0.085737204407101	6.38365910005668	-3.17674140756695	0.00193868062332168	0.0348205030147277	-1.56361196406509	MSANTD1	no
CLDN4	0.104577321755327	6.69742539616018	3.17493142085702	0.00194976972510319	0.0349769666539853	-1.56870800940117	CLDN4	no
RTP4	-0.338507778434929	8.17942447429514	-3.17407282993234	0.00195505060463589	0.0350289822097368	-1.57112454886535	RTP4	down
NSG2	0.119831154353123	6.3559649719106	3.17235717778394	0.00196564285474172	0.0351759201864363	-1.5759517096397	NSG2	no
QTRT2	-0.181454323357013	6.96975052729005	-3.1705534718114	0.00197683631165144	0.0353332468340129	-1.58102430012543	QTRT2	no
UBQLNL	-0.153833675212113	6.73126090331132	-3.16965185434519	0.00198245378762625	0.0353906495339589	-1.58355904184758	UBQLNL	no
TFAP2D	-0.0925154870903375	6.406744145398	-3.16775271474146	0.00199433489760295	0.0355267562768559	-1.58889620083167	TFAP2D	no
MANBAL	-0.145136888690669	8.31911941163853	-3.1676613300159	0.00199490827224222	0.0355267562768559	-1.58915295317131	MANBAL	no
GUSBP5	0.146553211291978	6.2216831790191	3.16601925741446	0.00200523729376139	0.0356675218757316	-1.59376544042229	GUSBP5	no
IVNS1ABP	0.229375232456302	9.12212456258744	3.16509340995398	0.0020110830057325	0.0357282983264796	-1.59636522320201	IVNS1ABP	no
ACSM2B	0.0898635930014144	5.87126907612764	3.16241528717719	0.00202808179649996	0.0359868313950716	-1.60388187057915	ACSM2B	no
GABRR2	0.104562511886856	6.82382458252814	3.16202253348636	0.00203058592217729	0.0359878541147324	-1.60498376526231	GABRR2	no
LHX1	-0.122771796862718	6.61885783215257	-3.15948893366179	0.00204680893704072	0.0361680330826023	-1.61208922224736	LHX1	no
RNF181	-0.18489691640773	11.3549969964725	-3.15944562531216	0.00204708729188014	0.0361680330826023	-1.61221063925712	RNF181	no
PLEKHG6	0.102497092215427	6.43958383995293	3.15909463738394	0.00204934448847692	0.0361680330826023	-1.61319459987367	PLEKHG6	no
PLAC1	0.104735752942959	6.2800217176672	3.15870247374244	0.00205186922336614	0.0361680330826023	-1.61429388590621	PLAC1	no
NOBOX	0.105638812343597	6.78787680653117	3.15841970805378	0.00205369145296902	0.0361680330826023	-1.61508644527534	NOBOX	no
GABARAPL1	0.458031983549494	9.87380677352688	3.15813855176111	0.00205550480333484	0.0361680330826023	-1.61587443563821	GABARAPL1	up
CTRB2	0.102371147570973	6.86843144095515	3.15763424027427	0.00205876115085255	0.0361820508112795	-1.61728771294468	CTRB2	no
F8	0.132105789106309	7.23675358038631	3.15661624629073	0.0020653489768949	0.0362136919192592	-1.62013996122988	F8	no
CLN5	-0.176123589773518	7.87223478524907	-3.15646715905583	0.00206631542125108	0.0362136919192592	-1.62055761491017	CLN5	no
METTL8	-0.131891175304657	6.97869786797286	-3.15530388775265	0.00207387067669211	0.0362136919192592	-1.62381584937062	METTL8	no
DSCR8	0.137460000372182	6.05399897496957	3.15499849992799	0.00207585837333205	0.0362136919192592	-1.6246710531307	DSCR8	no
HOXC13	-0.101580731367266	6.65604048040833	-3.15482891491764	0.00207696292670016	0.0362136919192592	-1.62514592709149	HOXC13	no
KRBOX4	-0.152579494207211	7.3132511059363	-3.15472260913824	0.0020776556038586	0.0362136919192592	-1.62544359505182	KRBOX4	no
ZNF300	-0.171632514597827	6.55858880692986	-3.15460447600839	0.00207842559877501	0.0362136919192592	-1.62577437118886	ZNF300	no
PRRT3	0.127722258063002	7.12319865359151	3.15432377716185	0.00208025626592618	0.0362136919192592	-1.62656029495337	PRRT3	no
C7orf69	0.0876273592006722	6.04241841490218	3.15114276818691	0.00210110727166545	0.0365037328277029	-1.63546271024476	C7orf69	no
NFKBIE	0.311297143755011	8.54414622580583	3.1510253751687	0.00210188046941294	0.0365037328277029	-1.63579110601103	NFKBIE	up
BEND3	-0.10598683084959	7.20768977302976	-3.14982806344638	0.00210978156995989	0.036592241294853	-1.63913989411196	BEND3	no
PPDPFL	0.0941899608649539	6.11375507971171	3.1492483995248	0.00211361670424684	0.036592241294853	-1.64076079144238	PPDPFL	no
LRP2	0.0774084396504469	5.95840810361136	3.14912416435207	0.00211443950378144	0.036592241294853	-1.64110815456251	LRP2	no
E2F8	-0.134114699486417	5.86097516479814	-3.14570752191268	0.00213718469370234	0.0368916897083486	-1.65065669209601	E2F8	no
RAI14	-0.107553973613723	6.00338183491536	-3.14562210853113	0.00213775620877486	0.0368916897083486	-1.65089528828984	RAI14	no
COPG1	-0.234630540250459	8.41278059350496	-3.14539648519646	0.00213926657520199	0.0368916897083486	-1.65152552523921	COPG1	no
DUSP13	0.0925538501108436	6.97693548470407	3.14173898498634	0.00216388937456534	0.0372726144026419	-1.6617368602124	DUSP13	no
BTN2A3P	0.0935002774252416	6.48288578153242	3.14086323319013	0.00216982401389339	0.037331124262423	-1.66418040432842	BTN2A3P	no
SIGLEC7	-0.165638945705299	7.95431893393898	-3.14041512033661	0.00217286655243123	0.0373397978811488	-1.66543052188892	SIGLEC7	no
ZEB2	0.253509325628286	8.66230466684213	3.13993422675368	0.0021761360714463	0.0373523472706828	-1.66677192499056	ZEB2	up
CPSF7	-0.0934646555801821	6.83234789422811	-3.13911096966381	0.00218174388043795	0.037404956271844	-1.66906792137774	CPSF7	no
C1QTNF7	-0.0683495628914921	6.01768321086824	-3.13725125202307	0.002194461252096	0.0375791909410153	-1.67425268765518	C1QTNF7	no
GNGT2	-0.182195427881789	8.08590930357636	-3.13638645125431	0.00220039848196629	0.0376370484531676	-1.67666282741017	GNGT2	no
FAM189B	0.0971078693162655	7.52303416181349	3.13417111534658	0.00221567587489346	0.0377751103778179	-1.68283430633016	FAM189B	no
NRCAM	-0.0927240218663714	6.2100351419506	-3.13407712447218	0.00221632622861527	0.0377751103778179	-1.68309606613194	NRCAM	no
BPIFB2	0.0997928726275461	6.58951499513125	3.13342578804723	0.00222083791444828	0.0377751103778179	-1.6849098263899	BPIFB2	no
SCN2A	0.0699798654253865	5.96549579987514	3.13337889592918	0.00222116305643278	0.0377751103778179	-1.68504039365674	SCN2A	no
NAGS	-0.220535426317267	6.89107829706749	-3.13301905005619	0.00222365963886362	0.0377751103778179	-1.68604230122021	NAGS	no
WNT11	0.10452169245456	6.59623320945216	3.13298759231302	0.00222387801408499	0.0377751103778179	-1.68612988349891	WNT11	no
PMAIP1	0.77692347977681	8.7947056851331	3.13255841947056	0.00222685926223553	0.0377821219694171	-1.68732468147776	PMAIP1	up
TMEM38A	0.123469538291427	7.09029642272089	3.13194829929187	0.00223110385196245	0.0378105272607923	-1.689022995481	TMEM38A	no
FAM219A	0.160021874800798	7.75290245157347	3.13016371769822	0.00224356232019875	0.0379779076296014	-1.69398893613434	FAM219A	no
ARHGEF9	-0.148850474954622	7.2519791296468	-3.12954512116659	0.00224789590907719	0.0379825621542007	-1.69570975261019	ARHGEF9	no
GPATCH11	-0.153245158056182	6.97650864846943	-3.12924689196845	0.00224998793566205	0.0379825621542007	-1.69653926819972	GPATCH11	no
CDHR5	-0.073178308728604	6.36171571195073	-3.12901960027065	0.0022515835620981	0.0379825621542007	-1.69717142929007	CDHR5	no
LGI3	0.0875275918210843	6.91639837885898	3.12826657986519	0.00225687740611974	0.0380147716065072	-1.699265515627	LGI3	no
MED8	-0.161660683527721	8.3075931979025	-3.12801317455571	0.00225866148090328	0.0380147716065072	-1.69997012056927	MED8	no
ZNF44	-0.13414735304239	6.36035091226826	-3.12687020125614	0.00226672476105209	0.0381068814115156	-1.70314762199328	ZNF44	no
KSR2	0.0825232030403065	6.12888557505661	3.12338563168081	0.00229147248553415	0.0384668623349522	-1.71282889561201	KSR2	no
ERCC4	-0.188269093321541	6.88656978496154	-3.12312022701297	0.00229336765926262	0.0384668623349522	-1.71356590991893	ERCC4	no
OPN3	-0.123959458804952	7.94730439806661	-3.12255698101768	0.00229739445012771	0.0384905152179711	-1.71512984138846	OPN3	no
MEIOC	-0.0892045304426281	6.18626849613021	-3.1216824171961	0.00230365994605339	0.0385515788469231	-1.71755772705572	MEIOC	no
SPRR4	0.122838236657387	7.22440868430978	3.12021647923678	0.0023141977265809	0.0386839188159148	-1.72162606797816	SPRR4	no
CHRNA2	0.190728070734529	7.39194256201746	3.11700124282294	0.00233746712559852	0.0390285373638527	-1.73054359606737	CHRNA2	no
BAG5	-0.139209673966489	7.22930433609338	-3.11627192202175	0.00234277552275198	0.0390728207932899	-1.732565322137	BAG5	no
RAB14	-0.125845457456609	7.6327472478368	-3.11515834643231	0.00235090233004217	0.0391554421589926	-1.73565147108494	RAB14	no
SPATA32	0.0834022202175513	6.98447781940272	3.11486423740761	0.00235305308419779	0.0391554421589926	-1.73646640826301	SPATA32	no
PARP6	0.104684542759685	8.28439431387052	3.11376801803438	0.00236108559505225	0.0392244483937494	-1.73950332461227	PARP6	no
MCHR2	0.127797396129238	6.8344453976833	3.11327946361316	0.00236467365421065	0.0392244483937494	-1.74085650783604	MCHR2	no
CEACAM19	0.105278219559802	7.15487566426779	3.11320791165035	0.00236519957343682	0.0392244483937494	-1.74105467550087	CEACAM19	no
ABCD2	-0.197212950347683	6.20462942179072	-3.11217338102545	0.00237281569425695	0.0393064401604952	-1.74391945079032	ABCD2	no
TMEM52	0.109225838409269	6.21936463642914	3.1112323774979	0.0023797630395731	0.039354896622077	-1.74652454878075	TMEM52	no
TLX3	0.104293035941423	6.28960023530084	3.11062087328076	0.00238428783610383	0.039354896622077	-1.74821710199673	TLX3	no
DOLK	-0.156305493796081	7.59093034894592	-3.11055691163829	0.00238476157823021	0.039354896622077	-1.74839412240753	DOLK	no
ZKSCAN3	-0.12473827994592	6.60540077158476	-3.11021001944946	0.00238733241270197	0.039354896622077	-1.74935412951377	ZKSCAN3	no
FLVCR1	-0.245695002872925	7.36131442996225	-3.10996931589123	0.00238911778949795	0.039354896622077	-1.75002021256314	FLVCR1	no
SCARA5	-0.0898704127176533	6.40940768980356	-3.10901645471257	0.00239619764047369	0.0393772574857533	-1.75265658227816	SCARA5	no
PDGFA	0.152865914362613	6.62620531559089	3.10901101006734	0.00239623815060157	0.0393772574857533	-1.75267164455769	PDGFA	no
NRN1	-0.180813530954569	6.27122844105027	-3.108706347611	0.0023985059624225	0.0393772574857533	-1.7535144397932	NRN1	no
KCNA4	-0.0756917784228248	6.21079893923081	-3.1075320463339	0.00240726573976762	0.0394393051228127	-1.75676229665433	KCNA4	no
ROS1	0.0698971958039927	6.09567687472064	3.10748094768154	0.00240764758669516	0.0394393051228127	-1.75690360105834	ROS1	no
ARNT	-0.115023976811903	7.37489607654782	-3.10523696219187	0.0024244718421541	0.0396707239133334	-1.76310704809169	ARNT	no
DIDO1	-0.114513836122809	7.91143414812636	-3.10465777650138	0.00242883195676328	0.0396979089822087	-1.76470758946341	DIDO1	no
SSX3	0.0617192780100488	6.42775253196047	3.1035100107793	0.00243749384830623	0.0397952658252881	-1.76787863140629	SSX3	no
MAT2A	-0.273715454997777	10.3752052466316	-3.10064694612752	0.00245922572435081	0.0401055547729494	-1.77578444715368	MAT2A	down
FRMD8	0.113660134298326	7.39311821533596	3.09977608093241	0.00246587152676556	0.0401694021691267	-1.77818797517694	FRMD8	no
TRIM67	0.144140894270043	6.89762953559148	3.09891949208086	0.002472424631612	0.0402315999236865	-1.78055155399677	TRIM67	no
ZKSCAN4	-0.260308092127523	7.96035241131597	-3.09783625101087	0.00248073480994037	0.0402419806012044	-1.78353975489996	ZKSCAN4	down
PHF11	-0.168403049725997	9.63406116081649	-3.0977803223232	0.00248116457430217	0.0402419806012044	-1.78369401475727	PHF11	no
SCD5	0.150512465410132	6.67451507832008	3.09749156874865	0.00248338449861472	0.0402419806012044	-1.78449040435223	SCD5	no
IL1R2	0.374653762376921	8.49054538776406	3.09732806539075	0.00248464232174389	0.0402419806012044	-1.78494132334112	IL1R2	up
DNAAF2	-0.317057915060897	7.43749950603752	-3.09705542855978	0.00248674101743677	0.0402419806012044	-1.78569317290158	DNAAF2	down
BOLL	-0.0960764480842204	6.03937761142103	-3.09628585755143	0.00249267387224352	0.0402936622645079	-1.78781511906872	BOLL	no
GJC1	0.120420273426694	8.45816734828724	3.09436939080076	0.00250750559284228	0.040461276354639	-1.79309750694671	GJC1	no
DLK2	0.0802355433430426	6.8479116739911	3.09389536706169	0.00251118671210767	0.040461276354639	-1.79440364652729	DLK2	no
NF2	-0.0704042389129036	6.55175950444918	-3.09378753227104	0.00251202482259051	0.040461276354639	-1.79470075458578	NF2	no
ADGRB1	0.100528139048046	6.85837095761953	3.09352770436025	0.00251404531530524	0.040461276354639	-1.79541660102307	ADGRB1	no
NUP43	-0.207460789288838	7.38290113408943	-3.0925901537866	0.0025213485013008	0.0405074198359578	-1.79799921115947	NUP43	no
NIPA1	0.150346597682407	7.20118001112058	3.09245282564141	0.00252241988917317	0.0405074198359578	-1.79837744546916	NIPA1	no
COP1	-0.144279364702463	9.46217846117862	-3.09209488692375	0.00252521439084587	0.0405080738160772	-1.79936322798746	COP1	no
FAM122B	0.180559878766697	8.87254394403024	3.09140400612746	0.00253061636027777	0.0405505083438846	-1.80126568247044	FAM122B	no
MEIG1	-0.0909631194068332	6.28910469547824	-3.09009955187385	0.00254084506304273	0.0406632887670221	-1.80485674843875	MEIG1	no
BAG1	0.124715912575509	8.05594700175316	3.08980204901118	0.0025431832539538	0.0406632887670221	-1.80567557517039	BAG1	no
SLC6A17	0.0832018766706817	7.05238088265254	3.08899672151092	0.00254952265003977	0.0407122412709772	-1.80789177485873	SLC6A17	no
MLEC	-0.207270046498641	9.22966917258952	-3.08871038358065	0.00255178018027471	0.0407122412709772	-1.80867963907578	MLEC	no
SUOX	-0.176683135926325	7.38271697426531	-3.08510229816536	0.00258038611666314	0.0411240300932988	-1.8186021442292	SUOX	no
PTGFRN	-0.124953385455444	6.44475602924738	-3.08375946683926	0.00259110816326529	0.0412502176208142	-1.82229256519447	PTGFRN	no
NAGK	-0.324668500897932	11.82364031906	-3.08288271248301	0.00259813101401202	0.0413173050985047	-1.8247013734049	NAGK	down
EXOC3L1	0.0800767011173864	6.95921781433508	3.08164578680412	0.00260806886378836	0.0414305539809145	-1.82809875156609	EXOC3L1	no
NMU	-0.130563727439444	6.21518427119549	-3.08121729146358	0.00261151973850572	0.0414406206617251	-1.82927540520593	NMU	no
PAFAH2	-0.213850122131953	8.08258187771119	-3.08082443756511	0.00261468729400313	0.0414461746711057	-1.83035406722217	PAFAH2	no
EFHD1	0.138513434388212	6.52232880906391	3.07932528451085	0.00262680761692066	0.0415934769051699	-1.83446925048254	EFHD1	no
FBXL16	0.188142762370557	7.40550680927893	3.07461146727938	0.00266525787023123	0.042136241664458	-1.84739782776103	FBXL16	no
PPP1R13L	0.107115225523589	6.8668615641194	3.07414708140506	0.00266907391505752	0.042136241664458	-1.84867060458718	PPP1R13L	no
PRSS2	-0.106703642049446	6.58408278354762	-3.07396621548211	0.00267056153209909	0.042136241664458	-1.84916627387165	PRSS2	no
VAX2	0.124483103244791	6.37384751970679	3.07372540253782	0.00267254340400675	0.042136241664458	-1.84982619229009	VAX2	no
FOXRED1	-0.177577911056362	7.95960493099313	-3.07262600744755	0.00268160866382877	0.0422339009046265	-1.85283840240247	FOXRED1	no
CLASRP	0.167209562129994	8.3576264094306	3.07120403396486	0.00269337605531507	0.0423738628595559	-1.85673310560246	CLASRP	no
RCAN1	-0.0787726335819379	7.12690009856534	-3.06984862796522	0.00270463708768488	0.0424781534513157	-1.86044408454741	RCAN1	no
MOGAT3	-0.0835777254173085	6.05753559922765	-3.06971130768705	0.00270578040679013	0.0424781534513157	-1.86081997880749	MOGAT3	no
OSCP1	-0.0940959431903865	6.22611766138962	-3.06924463664887	0.00270966922436557	0.0424794813918449	-1.8620973179644	OSCP1	no
PSORS1C2	0.0932855817742837	6.91211881195876	3.06900830355632	0.00271164058646787	0.0424794813918449	-1.86274413049189	PSORS1C2	no
ASPSCR1	-0.129608959273608	7.4348005852489	-3.06834575849598	0.00271717426197277	0.0424842272869309	-1.86455720746755	ASPSCR1	no
VPS50	-0.137823923929828	6.72599464548446	-3.06828051221082	0.00271771977409939	0.0424842272869309	-1.86473573846949	VPS50	no
COX4I2	0.0904489940627924	7.01867452231944	3.06569172308757	0.00273944620103426	0.0427784008675307	-1.87181679013683	COX4I2	no
EDA2R	0.14154260644594	6.69141017767379	3.0652333710058	0.00274330964480043	0.0427933031548402	-1.87306998962876	EDA2R	no
APBA1	-0.0809219008241087	6.7323602700226	-3.06436524138977	0.00275064093137408	0.0428622119708821	-1.87544315027631	APBA1	no
KIFAP3	-0.199371447588353	8.23315334598283	-3.06341067725478	0.00275872309217514	0.0429426631596786	-1.87805194473788	KIFAP3	no
F3	0.757350711457086	7.21220619227179	3.06221859326019	0.0027688471804701	0.0430212886354231	-1.8813089208556	F3	up
LONRF1	0.242251047864179	7.6547250259801	3.06212736119811	0.00276962340841235	0.0430212886354231	-1.88155813875831	LONRF1	no
LIM2	-0.138774025276673	6.71463748576277	-3.05991808518752	0.00278848218122127	0.04326853679933	-1.88759130751732	LIM2	no
RASA1	0.119459144075371	7.99278163717031	3.05909783400288	0.00279551420642504	0.0433319430732479	-1.88983035260887	RASA1	no
OR51I2	0.0933574086460753	6.71176574513808	3.05664951467024	0.00281660144458076	0.0436128497366136	-1.8965105639522	OR51I2	no
ZNF507	0.14218056255721	6.92418307907524	3.05620802069303	0.0028204196432151	0.0436260493708666	-1.89771469968277	ZNF507	no
GRIP1	-0.110843113688384	6.15393989372861	-3.05574536319529	0.00282442601278702	0.0436421288320347	-1.89897640109289	GRIP1	no
KRT71	0.0931509578616136	6.26903719218941	3.05536705364521	0.0028277058880928	0.0436469607700368	-1.90000796076076	KRT71	no
FZD1	-0.162444706066761	6.91683159424155	-3.05254114695301	0.00285231774620857	0.043980706547933	-1.9077101558387	FZD1	no
C6orf226	0.15206627143688	8.01524991444123	3.05178221599981	0.00285896124764574	0.0440006899107304	-1.90977765741969	C6orf226	no
CNTFR	0.0994021205159088	6.91451314136702	3.0517097709334	0.00285959616279118	0.0440006899107304	-1.90997499188811	CNTFR	no
ZWILCH	-0.13561063969647	7.5932181540717	-3.05018370252367	0.00287300113134062	0.0441334725410197	-1.91413096789402	ZWILCH	no
C12orf43	-0.128518514545559	7.80031632728539	-3.05004457071997	0.00287422615188966	0.0441334725410197	-1.91450978217117	C12orf43	no
INTS6	0.138717280919609	7.96106160050739	3.04667427119994	0.0029040488789053	0.0445448999047935	-1.92368168448737	INTS6	no
UNG	-0.150815075234522	7.53888227707554	-3.04467209188474	0.00292190084825125	0.0447720432060165	-1.92912638056613	UNG	no
ZNF782	-0.145684206662992	6.08260542703925	-3.04377895976684	0.00292989695701105	0.0448478504033637	-1.93155418461784	ZNF782	no
ATP6V1B2	-0.297397365960958	12.7313450759568	-3.04321677891541	0.00293494047450823	0.0448783517463785	-1.93308205706658	ATP6V1B2	down
TRIM46	0.121050780342304	6.70116437811815	3.04146906407756	0.00295067116929309	0.0450720383180699	-1.9378304174763	TRIM46	no
SLC5A11	0.0989031603796731	6.69376535486709	3.04036935328335	0.00296060930149119	0.0451769323910118	-1.94081704763267	SLC5A11	no
SLC25A47	0.110443808413032	6.36200448964492	3.03932052157026	0.00297011647639713	0.0452750397593802	-1.94366465634161	SLC25A47	no
DLGAP5	-0.27185526421336	6.5268741555568	-3.03865663038148	0.00297614892989049	0.0453200318412931	-1.94546671516621	DLGAP5	down
RPRD1B	-0.0951786340546343	6.81597285547902	-3.03640308719853	0.00299671039651006	0.0455859461558045	-1.95158124893	RPRD1B	no
SMIM29	-0.0969890895045378	7.78074042834345	-3.03443243512543	0.00301479834200524	0.04581372273853	-1.95692510093658	SMIM29	no
UBE3D	-0.101080437886045	6.06566641759512	-3.03341905087144	0.00302413911117444	0.0459082418218535	-1.9596719813802	UBE3D	no
ASB11	0.0801409284045871	6.22108656537426	3.03305811935922	0.0030274724198926	0.0459114631923919	-1.96065013708015	ASB11	no
KIF14	-0.144897335546432	6.18650486933133	-3.03264781544547	0.00303126582345702	0.045921648056697	-1.96176197782821	KIF14	no
TTBK1	0.101191312513099	6.95308189847894	3.03140530630318	0.0030427800800718	0.0460486573846256	-1.9651281579359	TTBK1	no
NEK11	0.0829897456117319	6.57496229263891	3.02958260045227	0.00305974417491861	0.0462467250128817	-1.97006410315449	NEK11	no
CRIM1	-0.203951955649731	6.98440684065134	-3.02913935904514	0.00306388266090223	0.0462467250128817	-1.97126403881483	CRIM1	no
HMGCL	-0.192036587890492	8.64781897628882	-3.02893874585914	0.00306575746018227	0.0462467250128817	-1.97180708707023	HMGCL	no
MB21D2	0.20993309694532	7.92750149393416	3.02865152530116	0.00306844348148012	0.0462467250128817	-1.97258452397516	MB21D2	no
PIMREG	-0.0761125667957971	6.21739287658638	-3.02606867620185	0.00309269563376892	0.0465645371266539	-1.97957289761615	PIMREG	no
CBY1	-0.0985909844177471	6.60068341904563	-3.02479277109409	0.00310474126069362	0.0466507461972283	-1.98302324886569	CBY1	no
ADAM3A	0.0758653983088688	5.73241696444802	3.02479035181441	0.00310476414188215	0.0466507461972283	-1.98302979001494	ADAM3A	no
FAM83E	0.0936705571605208	6.40719115043351	3.02249755785863	0.00312651925559864	0.0468756257562412	-1.98922697961958	FAM83E	no
SGO2	-0.142970003242313	6.5775810599993	-3.02234037626094	0.00312801581726151	0.0468756257562412	-1.98965168116203	SGO2	no
SCP2D1	-0.101325948216835	6.42582005975099	-3.02212497614291	0.00313006776600916	0.0468756257562412	-1.99023365789165	SCP2D1	no
CSF1	0.0529756596151323	6.69970044820876	3.0218722124884	0.00313247723442455	0.0468756257562412	-1.99091654055673	CSF1	no
CTPS2	-0.0833796555440909	7.01232045555264	-3.02092424360688	0.00314152902162604	0.0469633047846738	-1.99347720782922	CTPS2	no
TAL1	0.202451225171676	7.20686126201115	3.02028531653218	0.00314764351865709	0.0469807756257083	-1.9952027066155	TAL1	no
KRT79	0.0994212880105341	6.55403398185805	3.01972561092434	0.00315300890573865	0.0469807756257083	-1.99671400672538	KRT79	no
ST8SIA4	-0.223330938897138	7.85414827419211	-3.01956424482895	0.00315455734413082	0.0469807756257083	-1.99714967891304	ST8SIA4	no
YRDC	0.295721227777655	8.81499120281145	3.01910808262955	0.00315893839177843	0.0469807756257083	-1.99838116517723	YRDC	up
CTLA4	0.217113019718638	7.44198981319003	3.01894188032519	0.00316053601968783	0.0469807756257083	-1.9988298173285	CTLA4	no
FAM135B	0.0616529530584602	6.25047605449261	3.01859999488969	0.0031638247583213	0.0469807756257083	-1.99975264932178	FAM135B	no
KIF12	0.0992565890905066	6.90716384810062	3.01827247093431	0.00316697831340466	0.0469807756257083	-2.00063663391918	KIF12	no
BTG1	0.340289010947215	12.955878192577	3.01814067863498	0.00316824809114226	0.0469807756257083	-2.00099231759097	BTG1	up
C14orf180	0.0970684789593603	6.92097520176208	3.01777190824801	0.00317180357912587	0.0469861335840297	-2.00198749315749	C14orf180	no
LAMC2	-0.0681160975500008	6.12502711576112	-3.01661469769399	0.00318298473938815	0.0471043315054323	-2.00510971587115	LAMC2	no
MYOZ3	0.077654685531523	6.71527028017654	3.01615893895366	0.0031873983434097	0.0471222408357354	-2.00633910406967	MYOZ3	no
MAGEA6	0.120527173148241	6.07970029265165	3.0146519845837	0.00320203209958384	0.0472599071787591	-2.01040293371186	MAGEA6	no
MRPL30	-0.183102274073974	7.51369410578972	-3.01453858709004	0.00320313578907022	0.0472599071787591	-2.01070866568858	MRPL30	no
GFRA4	0.0990379495952949	6.33807969064242	3.01240829568009	0.00322393518825104	0.047432688568781	-2.01645036814339	GFRA4	no
OR10J1	0.121035815172632	6.6563351772083	3.0122576343989	0.00322541090453142	0.047432688568781	-2.01685631133733	OR10J1	no
COL13A1	-0.125177273788018	6.93764305892571	-3.0118808000897	0.0032291047018171	0.047432688568781	-2.01787158262923	COL13A1	no
PSG7	0.0957685181978869	6.57600017552707	3.01156956803909	0.00323215840006815	0.047432688568781	-2.01871002712364	PSG7	no
DEFB122	0.106862272389536	5.94340932678817	3.01141352525926	0.00323369044015895	0.047432688568781	-2.01913037163579	DEFB122	no
GCNT1	-0.218370057499476	7.06648064611335	-3.01116045083387	0.00323617657069146	0.047432688568781	-2.01981205890386	GCNT1	no
MYBPC1	0.0808814095323207	6.10551729977092	3.01103414361793	0.00323741803691748	0.047432688568781	-2.02015226501047	MYBPC1	no
CCL7	0.152208669563824	6.20904620609931	3.00898817738769	0.00325758909392425	0.0476807319120654	-2.02566136654722	CCL7	no
COX7A1	-0.105246703982486	6.39948935294985	-3.00710780677454	0.00327622985682869	0.0479059057593936	-2.03072179982077	COX7A1	no
CCL15	-0.0866373540530025	5.74838790034183	-3.00538844774551	0.00329336062600875	0.0480780319722574	-2.03534659359155	CCL15	no
C8A	-0.0941748958273116	6.16311209657221	-3.00494749112954	0.00329776738845941	0.0480780319722574	-2.03653233634511	C8A	no
PCNX2	0.110833051266889	7.07164497343246	3.00494357553892	0.00329780654384825	0.0480780319722574	-2.03654286480566	PCNX2	no
TIGD2	-0.1797835528028	7.37338630169658	-3.00364039373546	0.0033108620639807	0.048163276525117	-2.04004629273624	TIGD2	no
IL17RB	0.0999718704399504	6.55975841766456	3.00348410684114	0.00331243097632333	0.048163276525117	-2.04046636310394	IL17RB	no
MXD1	0.378152321386432	11.2656081984277	3.00338001865053	0.00331347626399853	0.048163276525117	-2.04074612278111	MXD1	up
KCNK9	0.0952596234545924	6.54150887972096	3.00242367712243	0.00332309442319322	0.0482153445089456	-2.04331611734996	KCNK9	no
STXBP3	0.222824857359347	8.79309469845131	3.00237210556382	0.00332361382271046	0.0482153445089456	-2.04345468701246	STXBP3	no
ABHD6	-0.171105837504534	7.29201248001215	-3.00191918650239	0.00332817858775172	0.048233997069781	-2.04467156719481	ABHD6	no
LRBA	0.226446840409398	8.8014396600245	2.99943286977504	0.00335334031404931	0.0485508228540013	-2.05134892790954	LRBA	no
C3orf18	0.108501713298891	7.45362665647319	2.99856899379453	0.00336212383835104	0.0486301294613017	-2.05366790155543	C3orf18	no
IL31RA	-0.0799794258149662	6.11300697040929	-2.99817944952698	0.00336609150279277	0.048639691558037	-2.05471340358075	IL31RA	no
NKPD1	0.0953109767776379	6.92839350593902	2.99550424599268	0.00339345650389453	0.0489040464461456	-2.06189032348934	NKPD1	no
SORBS3	0.114914262533115	7.50826922855255	2.99526158774513	0.00339594881672651	0.0489040464461456	-2.06254104982128	SORBS3	no
SKP1	0.107041979870571	9.37805352509613	2.99519016502884	0.00339668271236588	0.0489040464461456	-2.06273257264017	SKP1	no
PNO1	0.186708197960797	7.69695248715121	2.99509271737975	0.00339768426022847	0.0489040464461456	-2.06299387613926	PNO1	no
MUC1	0.0809392451802902	6.88208120946762	2.99395451724022	0.00340940266027648	0.0490247440202024	-2.06604540224982	MUC1	no
MID2	0.133731337699774	7.04408986801783	2.99266735250072	0.00342269967033089	0.0491678829595385	-2.06949512765734	MID2	no
CRAT	0.106660287617808	7.59868120624759	2.99233338868384	0.0034261574828842	0.049169538120221	-2.07038997880507	CRAT	no
FLT4	-0.0840646705082717	6.45681277542997	-2.99079844383211	0.0034420915749891	0.0493500653685084	-2.07450175974469	FLT4	no
EMP3	-0.167954850314807	12.768595035562	-2.98963439912424	0.00345422095681078	0.0494536914489456	-2.07761879606445	EMP3	no
PUS7	-0.206901561967133	7.22665456378987	-2.98945985055083	0.0034560431549637	0.0494536914489456	-2.07808610774914	PUS7	no
CNTN3	-0.0688115085532246	5.75527947331529	-2.98894451401266	0.00346142818213182	0.0494826127882984	-2.07946566290957	CNTN3	no
BLM	-0.191094025347565	7.55259249065541	-2.9874751662192	0.00347682471895467	0.0496177487285895	-2.08339800501039	BLM	no
GALT	-0.153285609410708	7.88025556993302	-2.98739872893328	0.00347762739219414	0.0496177487285895	-2.08360252573462	GALT	no
MAJIN	0.0772556010115268	6.75832426730405	2.9849383458422	0.0035035555471226	0.0499392462191604	-2.09018333689194	MAJIN	no
NCBP1	-0.15510080701052	7.49294608032349	-2.98402798637418	0.00351319426638773	0.0500215338120748	-2.0926171265362	NCBP1	no
C9orf64	-0.249714590010626	8.10541323120008	-2.98375121002382	0.00351612956911525	0.0500215338120748	-2.09335694695614	C9orf64	no
TRIP6	-0.14264165033527	7.58801636010495	-2.98303127790261	0.00352377528085827	0.0500818689675605	-2.09528104747763	TRIP6	no
EIF1	0.294583824949147	12.0330176404119	2.98268794165011	0.00352742692551162	0.0500853765195713	-2.09619851488023	EIF1	up
CDH22	0.0835648862832281	7.06670199007845	2.98080718183788	0.00354749225558053	0.0503217078877431	-2.10122272536331	CDH22	no
ADAMTS1	-0.177363475528911	6.48568737087465	-2.98026865548688	0.00355325700799466	0.0503499865416526	-2.10266083801264	ADAMTS1	no
SRY	0.0922674145728051	6.22396399067512	2.97986266220535	0.00355760874700993	0.0503499865416526	-2.10374488168466	SRY	no
PCGF5	0.154834871077784	7.87915783855425	2.97966266089292	0.0035597543170169	0.0503499865416526	-2.10427885991127	PCGF5	no
TNXA	0.0789125525727998	6.97341045699906	2.97824970227485	0.00357494625541632	0.050516291467026	-2.10805041997446	TNXA	no
MXRA8	-0.0850392566777174	6.59215961439657	-2.9773671083486	0.00358446609976157	0.0506022037691869	-2.11040553106813	MXRA8	no
ENPP7	0.137657466665078	6.8505539150452	2.97654412915761	0.00359336398373834	0.0506790079228873	-2.11260103600334	ENPP7	no
M6PR	-0.22227626352168	10.4129931714651	-2.97606237966109	0.00359858200784006	0.0506790079228873	-2.11388598698155	M6PR	no
GAD1	-0.0785951911569942	6.02960355573482	-2.97582396748057	0.00360116693048795	0.0506790079228873	-2.11452182927441	GAD1	no
LARP6	0.0718391036871537	6.18414018706905	2.97559164786197	0.00360368744305507	0.0506790079228873	-2.11514138144841	LARP6	no
WDR37	0.180441512192248	8.83353972295593	2.97430517406937	0.00361767429206008	0.0508271144567371	-2.11857142348032	WDR37	no
C11orf16	0.103477495008761	7.42109478607426	2.97351146005068	0.00362632868878473	0.0508845270473141	-2.12068702776873	C11orf16	no
CLCN2	0.121399394796778	6.88551868291531	2.97329620445152	0.00362867905320411	0.0508845270473141	-2.12126069848924	CLCN2	no
LDHAL6B	-0.0825043604535054	5.83684266501885	-2.97136825571697	0.00364979293235884	0.0511007580517173	-2.12639724967428	LDHAL6B	no
LMX1B	0.0853133703427149	6.5336205515025	2.97125409698242	0.00365104668336879	0.0511007580517173	-2.12670130973166	LMX1B	no
NUP50	-0.128101297669388	7.25946918640933	-2.9708810089658	0.00365514690096772	0.0511095160772197	-2.12769495524333	NUP50	no
HTR4	0.0571026719766801	6.46811862400498	2.96970179809783	0.00366813429316854	0.0512424078371407	-2.13083485573134	HTR4	no
FGD6	-0.113965888820368	6.49411537591799	-2.96912532225152	0.00367449885350169	0.0512583029931996	-2.13236946273896	FGD6	no
PRR11	-0.148238566506796	8.13972691001613	-2.96896765822939	0.00367624130916557	0.0512583029931996	-2.1327891283121	PRR11	no
DOCK4	-0.111609953683364	6.05375436735677	-2.96845930306262	0.00368186468674227	0.0512880961571769	-2.13414212540387	DOCK4	no
INPP5F	-0.120230698215915	6.95146565043291	-2.96777120614981	0.0036894889804659	0.0513188735414183	-2.13597319707789	INPP5F	no
PYCR3	-0.13785881925924	6.6213946720819	-2.96763034576638	0.00369105154363158	0.0513188735414183	-2.13634799174109	PYCR3	no
NR2E1	0.0972171092699021	6.01057949155914	2.96707713353631	0.003697194226372	0.0513557384985195	-2.13781980742067	NR2E1	no
UBR7	-0.0977626854823193	8.48810979586923	-2.96620206524925	0.00370692993239532	0.0514210371906725	-2.1401474448826	UBR7	no
CHRM5	0.0974406399866021	6.14620492968232	2.96602645970442	0.0037088865030118	0.0514210371906725	-2.14061447692221	CHRM5	no
ACSL4	-0.177627813186108	7.57313597840553	-2.96564084857978	0.0037131862643907	0.0514321750933966	-2.14163994774732	ACSL4	no
SLC25A15	-0.119899362288161	6.90036237213466	-2.96481242354198	0.00372243916806235	0.0514921824566373	-2.14384263024316	SLC25A15	no
AMBN	0.0885881271726729	6.52995499678623	2.96462642816319	0.00372451951963712	0.0514921824566373	-2.14433709813548	AMBN	no
PODNL1	-0.131932560544823	7.23655198625146	-2.96411107419773	0.00373028933360425	0.0515235268519422	-2.14570702750737	PODNL1	no
ZNF606	-0.125153790062032	7.03280771839631	-2.96330955380887	0.00373927938681052	0.0515793633890083	-2.14783725333225	ZNF606	no
H2AZ2	0.110070043894249	8.30528592538777	2.96301471188011	0.00374259142755702	0.0515793633890083	-2.14862074152754	H2AZ2	no
CEMIP2	-0.20450628907693	8.93861924625076	-2.96281368848598	0.00374485112844737	0.0515793633890083	-2.14915488646794	CEMIP2	no
MRPL35	-0.184781101020822	7.84847627949824	-2.96239606136481	0.0037495496880881	0.0515957679249541	-2.15026447742764	MRPL35	no
PHOX2A	-0.0830817700852231	6.6452480128278	-2.9599215646301	0.00377750090923035	0.0519318115652135	-2.1568362415256	PHOX2A	no
SNRNP40	-0.253385464173721	8.91470346283006	-2.95538796849419	0.00382920975395552	0.0525935345291183	-2.16886451655742	SNRNP40	down
LINC00467	-0.138498949654261	6.69318396277268	-2.95257043678984	0.00386167337136221	0.0529570962382514	-2.17633197446223	LINC00467	no
BPGM	0.481569567468604	8.45862024385474	2.95246613715672	0.00386287996353798	0.0529570962382514	-2.1766082898558	BPGM	up
SMPDL3B	0.0714208161578007	6.75189494847163	2.95099054022309	0.00387998767891098	0.0531421031254939	-2.18051662460362	SMPDL3B	no
HESX1	-0.150415622948224	6.39383919020339	-2.94994836212349	0.00389211245309608	0.0532585806372496	-2.18327599020445	HESX1	no
BAALC	-0.0721569171781473	6.18482721213841	-2.94940046230632	0.00389850074261864	0.0532764799928432	-2.18472632894002	BAALC	no
CYP4F3	0.282245783919898	6.35617906315268	2.94918753932314	0.00390098594233089	0.0532764799928432	-2.18528989320167	CYP4F3	up
TBL3	-0.064993647657225	6.92734885588518	-2.94890500467906	0.00390428588934636	0.0532764799928432	-2.1860376523687	TBL3	no
KCNK15	0.07253596450456	6.20501094696828	2.94736950550954	0.00392226519553812	0.0534722159651212	-2.19010046073146	KCNK15	no
CWC27	0.152964198413903	8.93164438072095	2.94510409594219	0.00394893032700379	0.0537580327108246	-2.19609128374268	CWC27	no
BANF2	0.0774785219377971	6.12428573825809	2.94496785070586	0.00395053931749839	0.0537580327108246	-2.19645145681379	BANF2	no
TNKS	-0.0796609007037974	6.51040701222478	-2.94456450151677	0.0039553062156684	0.0537731556677284	-2.19751765372801	TNKS	no
BICRA	0.192348366196684	8.67929413936498	2.94345572648876	0.00396843734019385	0.0538517603295987	-2.20044790771823	BICRA	no
CCDC63	0.090591212000831	6.46971669453697	2.94326353693249	0.00397071750079796	0.0538517603295987	-2.20095572838279	CCDC63	no
ZNF579	0.107213338611603	7.60448712547514	2.94288443519534	0.00397521874668072	0.0538517603295987	-2.20195734304869	ZNF579	no
MTTP	0.0701701923590798	5.85210757592421	2.94284126766739	0.00397573159197445	0.0538517603295987	-2.20207138790443	MTTP	no
PPM1L	-0.11406214455366	6.54137933346469	-2.94121482088279	0.00399509878142774	0.0540640923839163	-2.20636728679092	PPM1L	no
LRRTM1	0.0767932226668755	6.41325006211872	2.94090832365782	0.00399875815864724	0.0540640923839163	-2.20717660611723	LRRTM1	no
MED14	-0.0829649437142077	6.65479492825618	-2.94047406447161	0.00400394821287183	0.0540845529948068	-2.20832316419721	MED14	no
JMY	0.215341626665032	7.54694827969895	2.93919572599153	0.00401926230196943	0.0542416040935507	-2.2116974804788	JMY	no
SCRN3	-0.127326011139123	6.54733245788555	-2.93742073716802	0.00404061550436063	0.0544797929139732	-2.21638069946699	SCRN3	no
SLC16A10	-0.172106754073987	6.60464655608073	-2.93659228209952	0.00405061755094466	0.0544894748434472	-2.21856571623022	SLC16A10	no
ZFC3H1	0.2691346219073	7.9914343925764	2.93656200623309	0.00405098350660657	0.0544894748434472	-2.21864555771391	ZFC3H1	up
SYN3	0.0793584471168094	6.18986016570481	2.9362542179716	0.00405470558507008	0.0544894748434472	-2.2194571966811	SYN3	no
IFRD1	0.297193547414613	8.56735843667766	2.9361347981121	0.00405615057468217	0.0544894748434472	-2.21977208795369	IFRD1	up
BBS10	-0.27887843088405	6.89859601543715	-2.93564153810514	0.00406212408148256	0.0545199317870515	-2.2210726215557	BBS10	down
PAGE5	-0.114194207444038	6.54258605599384	-2.93315488452463	0.00409236155749076	0.0548422944930836	-2.22762613410013	PAGE5	no
ARSB	-0.105623404400413	6.71738394058287	-2.93301672411561	0.00409404763251645	0.0548422944930836	-2.22799011433502	ARSB	no
MLC1	-0.170252022127071	7.22064611807069	-2.9327481477262	0.00409732710046899	0.0548422944930836	-2.22869763071216	MLC1	no
FFAR4	-0.0975080873145568	5.86621738670193	-2.92890075359361	0.0041445719919031	0.0554242309099042	-2.23882687166818	FFAR4	no
HHIPL2	0.109769566906797	6.72861539221013	2.92810963019731	0.00415434866054046	0.0554899981746909	-2.2409083070659	HHIPL2	no
MFAP1	-0.214145152875673	8.81755589099676	-2.92762028802378	0.00416040654376381	0.0554899981746909	-2.24219552127134	MFAP1	no
KLHDC3	-0.181494658480011	9.95734497433332	-2.92721978083122	0.00416537072656743	0.0554899981746909	-2.24324891934304	KLHDC3	no
MRE11	-0.100074857768653	6.83821155592991	-2.92704728112255	0.00416751049380861	0.0554899981746909	-2.24370258354696	MRE11	no
CYP2U1	-0.104530507508533	6.61085832771718	-2.92692150306451	0.00416907134108662	0.0554899981746909	-2.24403335823098	CYP2U1	no
SHD	-0.0902272259759584	6.43674986043065	-2.92667566835915	0.00417212358811748	0.0554899981746909	-2.24467982646078	SHD	no
CSN1S1	0.0753740093444524	6.01731173766318	2.9254661143303	0.00418717118548286	0.0556398266833359	-2.24785990363054	CSN1S1	no
KCTD6	-0.265458107557883	8.50514264416304	-2.9247587283048	0.00419599461856292	0.055706751659802	-2.24971919802992	KCTD6	down
CCR9	-0.173569818851924	6.46778869916821	-2.92388381552308	0.00420693131414624	0.0558015866826791	-2.252018292279	CCR9	no
ZNF225	-0.134101543565524	6.80001204310152	-2.92343420617951	0.00421256176916931	0.0558259311932257	-2.25319954788169	ZNF225	no
FTCD	0.0617411204727176	6.83661854772054	2.92274598657977	0.00422119376206342	0.0558899732132789	-2.25500740403911	FTCD	no
SLC5A2	0.142766158028481	7.69098025615786	2.92208074729075	0.00422955298091011	0.0559502916809242	-2.25675455082811	SLC5A2	no
EAF1	0.272465710331538	8.45239127271292	2.92138885387695	0.00423826327459761	0.0560151417514204	-2.25857134241317	EAF1	up
NMUR2	0.110434947031898	6.45291421595522	2.91957803906116	0.00426113787596317	0.0562669103729069	-2.26332449812383	NMUR2	no
NAPB	-0.180794375401358	7.83451528049893	-2.91855363584366	0.00427412857223778	0.0563625037285907	-2.26601231664209	NAPB	no
TENM3	0.076135711144957	6.09984220712326	2.91813485626444	0.00427944969068715	0.0563625037285907	-2.26711087554382	TENM3	no
NR4A3	0.359978061383942	6.78229957069629	2.9181016428626	0.0042798719690575	0.0563625037285907	-2.26719799650446	NR4A3	up
PTPRM	0.249910694378659	7.42501962722745	2.91693936549193	0.00429467342228392	0.0565068390355962	-2.27024619703362	PTPRM	no
CDX2	0.0913480865954108	6.84074474506366	2.91336428669713	0.00434049706764334	0.0569913012232871	-2.27961577017699	CDX2	no
ABCC8	0.066906855167252	6.56163777234011	2.91321614193664	0.00434240557725259	0.0569913012232871	-2.28000381763206	ABCC8	no
SNX17	-0.108693625586058	9.96493542861123	-2.91316094693908	0.00434311683693439	0.0569913012232871	-2.28014839003052	SNX17	no
GTPBP10	-0.0924760424369131	6.49740320672575	-2.91111737027738	0.00436952648506996	0.0572867509762737	-2.28549949740259	GTPBP10	no
IMPG1	-0.0758858466333807	5.69726975312406	-2.90972276362888	0.00438763396885044	0.0574729258074711	-2.28914944439781	IMPG1	no
PLK3	0.222907549753772	7.39877614108497	2.90941201292304	0.00439167811876118	0.0574747198638585	-2.28996253474528	PLK3	no
RAD17	0.096595056249881	7.90193217843032	2.90862105487765	0.00440198720854346	0.057558428300155	-2.29203177177244	RAD17	no
NAE1	0.121126325354609	8.8011644538563	2.90765521169331	0.0044146058471958	0.0576721598687835	-2.29455787987355	NAE1	no
ITGAD	0.124559474666157	6.89789853013852	2.90703857188602	0.00442267955499829	0.0577263675723379	-2.29617029332456	ITGAD	no
DIXDC1	-0.0681811652432867	6.36772983299578	-2.90638651532871	0.0044312317325569	0.0577867187818369	-2.29787499959115	DIXDC1	no
LAYN	-0.0729718343466397	6.082832197696	-2.90562743114345	0.0044412067900888	0.0578655021100144	-2.29985910434281	LAYN	no
ZKSCAN8	-0.105894411318564	6.81723553472291	-2.90349720891974	0.00446931012977071	0.0581801345211745	-2.30542475495443	ZKSCAN8	no
PF4V1	0.738207075482389	8.69598461244409	2.90311897548153	0.00447431708713853	0.0581938146346665	-2.30641260593796	PF4V1	up
USO1	-0.196609809879792	9.5423068442004	-2.90240481899302	0.00448378495939592	0.0582654388274859	-2.30827750532768	USO1	no
CCL21	0.10685936720274	6.96116504444371	2.90149208863767	0.0044959121978356	0.0582718377958566	-2.31066037880737	CCL21	no
SEC24B	0.102960441340374	8.83263178230868	2.90148334905873	0.00449602846409238	0.0582718377958566	-2.31068319222458	SEC24B	no
FAXDC2	0.318574228385348	8.16097878318632	2.90122519418731	0.0044994640516595	0.0582718377958566	-2.31135704212102	FAXDC2	up
FBXO25	0.115445248814654	7.84942266705051	2.90097709837788	0.00450276804280868	0.0582718377958566	-2.31200458724418	FBXO25	no
PRG3	-0.081214233536274	6.34801629246463	-2.90087830999438	0.00450408426742957	0.0582718377958566	-2.31226241780837	PRG3	no
HAUS8	-0.111963852491658	7.22708433784802	-2.9004489067667	0.00450980960521087	0.0582946390972337	-2.31338304250064	HAUS8	no
KCNQ1	0.103331269022417	7.85009316406119	2.90007513459883	0.00451479864109538	0.0583078911418024	-2.31435837048737	KCNQ1	no
MFSD8	-0.206063328422662	7.74299450334885	-2.89942319776745	0.00452351269604164	0.058365747615819	-2.31605929053679	MFSD8	no
C2orf88	0.500369989207551	8.57860657825634	2.89914663540208	0.00452721400609446	0.058365747615819	-2.31678075060798	C2orf88	up
NHLRC2	-0.121460980658861	6.38446222107556	-2.89830195913316	0.00453853576720911	0.0584604738490771	-2.31898387008312	NHLRC2	no
KLK4	0.0774511647483216	6.79871162558804	2.89687699064107	0.00455769452134263	0.0586338126884214	-2.32269929342593	KLK4	no
ZNF202	-0.13145128685133	7.01726509471142	-2.89670850155092	0.00455996476652305	0.0586338126884214	-2.32313850440443	ZNF202	no
CSNK2A1	-0.124231253891411	8.1258800575291	-2.89551520437235	0.00457607316049632	0.0587895512584288	-2.32624852396008	CSNK2A1	no
OR10H1	0.0978764287744056	6.45485335186368	2.89517642661386	0.0045806558560473	0.0587970747316368	-2.32713126151643	OR10H1	no
WSB1	-0.359160761549083	9.71686016886804	-2.89157456470749	0.00462963999039136	0.0593413251215479	-2.336511028941	WSB1	down
CBX2	0.0552637809400798	6.7923857857992	2.89146595487921	0.00463112448943148	0.0593413251215479	-2.33679371015809	CBX2	no
MOB3B	-0.0931625373850773	6.6521739518208	-2.88931241540268	0.00466064984048065	0.0596248765793556	-2.34239690788622	MOB3B	no
NUDT13	-0.18368556448636	6.83500564021017	-2.88922030907099	0.0046619164767277	0.0596248765793556	-2.34263647592215	NUDT13	no
KRTAP13-1	0.0949807593632004	6.54831128590789	2.88896613251584	0.00466541352432619	0.0596248765793556	-2.34329755392418	KRTAP13-1	no
ZNF230	-0.176596749870425	6.79059445425795	-2.88828824146882	0.00467475195764797	0.0596923622369806	-2.34506041233635	ZNF230	no
AZGP1	-0.090276190947173	6.47315337168819	-2.88752725366837	0.0046852555460357	0.0597745959082265	-2.34703894429533	AZGP1	no
SCRN1	-0.233336685954464	8.48324409345304	-2.88638674455034	0.00470103806742458	0.0598653146046924	-2.3500033818091	SCRN1	no
FFAR2	0.644146917411291	10.4015368561449	2.88570237712464	0.00471053184535259	0.0598653146046924	-2.35178172629657	FFAR2	up
CBFA2T2	-0.0804690215033457	7.28245079971484	-2.88569683478025	0.00471060880241393	0.0598653146046924	-2.35179612673902	CBFA2T2	no
SP1	-0.265091802854204	9.45590498543724	-2.88565058509485	0.00471125103771451	0.0598653146046924	-2.35191629444999	SP1	down
ICE2	-0.104826973095171	7.13177053007565	-2.88539691492253	0.00471477499773774	0.0598653146046924	-2.35257536085773	ICE2	no
PCDHB11	0.0970067254189724	6.10084572169478	2.88525234178303	0.00471678447497203	0.0598653146046924	-2.35295095762377	PCDHB11	no
KLHL14	-0.12577938134405	6.36039751697936	-2.8835093281173	0.00474107322360265	0.0601042775638053	-2.35747799347625	KLHL14	no
NFIL3	0.534834857750445	9.90940603426272	2.8833152878822	0.00474378424551855	0.0601042775638053	-2.35798181952912	NFIL3	up
FGD4	-0.248686339675483	6.88922423769117	-2.8819126287827	0.00476342376104024	0.0603011734293477	-2.3616229684939	FGD4	no
NPHP1	0.0537124195928396	5.89184064140443	2.8809803116236	0.00477651896553229	0.0604149561332588	-2.36404232578781	NPHP1	no
REM2	0.290381066509827	8.44236463812135	2.88066190906273	0.00478099876693199	0.0604149804845733	-2.36486842558515	REM2	up
HOMEZ	-0.104068277948493	6.24955566814702	-2.8803965630044	0.00478473502818	0.0604149804845733	-2.36555681008876	HOMEZ	no
PPP1R3F	0.116868022701111	7.19877234462967	2.87871553160416	0.00480846745491276	0.0606625696927673	-2.36991663584851	PPP1R3F	no
SYNRG	-0.147474804602416	7.90596878753462	-2.87755566616915	0.00482490508241529	0.0608177838580368	-2.37292353020428	SYNRG	no
TMPRSS3	-0.0797681949449967	6.50383998874412	-2.87663433120861	0.00483799896994773	0.0609306205889821	-2.37531130939482	TMPRSS3	no
MMP16	0.0556090360571915	6.00555555140075	2.87532290943701	0.00485669293915401	0.0611137323652314	-2.37870893266743	MMP16	no
PYCARD	-0.207458111048616	10.9337613535728	-2.87313037316217	0.00488809499378246	0.061441722115776	-2.38438638939626	PYCARD	no
B3GNT6	0.0985591508047792	6.73613714864432	2.87274506678716	0.00489363264663641	0.061441722115776	-2.38538373808081	B3GNT6	no
MTERF1	-0.144246815842466	6.87933409615128	-2.87262991002092	0.00489528880487352	0.061441722115776	-2.385681794173	MTERF1	no
USP40	-0.119069246300297	7.09144660002754	-2.87178978241812	0.00490738689003205	0.0615207908664577	-2.3878559574936	USP40	no
GNAL	-0.156676354478481	6.30429858653474	-2.87161182888592	0.00490995298961396	0.0615207908664577	-2.3883164131654	GNAL	no
NRDC	-0.205100754823995	10.5391145717908	-2.87013099516534	0.00493135446209465	0.0616769543604741	-2.39214713337043	NRDC	no
GLI1	0.0998722324831824	7.39995380778699	2.86993633389253	0.00493417411992508	0.0616769543604741	-2.39265057080134	GLI1	no
PPEF1	0.0864020587277121	6.12298531541112	2.86987968728095	0.00493499492061713	0.0616769543604741	-2.39279706608695	PPEF1	no
SLC66A1	-0.0773758495122205	6.91723207003851	-2.86569990597511	0.00499590587764031	0.0623069619085421	-2.40359969572148	SLC66A1	no
KDM3B	-0.179286783265372	9.10535818573128	-2.86548173041871	0.00499910414471419	0.0623069619085421	-2.40416320042419	KDM3B	no
IFI35	-0.25308675613126	9.76517444498109	-2.86520128324924	0.00500321801726323	0.0623069619085421	-2.40488748667512	IFI35	down
OR2I1P	0.0899281396627725	6.1588800957772	2.86500340284314	0.00500612258710047	0.0623069619085421	-2.40539849857145	OR2I1P	no
HFE	-0.0865186108844407	6.99409823012967	-2.8646663680756	0.00501107328036852	0.0623069619085421	-2.40626879718554	HFE	no
SCGN	0.137506498293603	6.81345700152721	2.86445006387286	0.00501425293003273	0.0623069619085421	-2.40682729659646	SCGN	no
IFNL2	0.0814417872983242	5.98415871435988	2.86439559542441	0.00501505390208796	0.0623069619085421	-2.40696792894612	IFNL2	no
GJA3	-0.0696278979545264	6.15879878300322	-2.86402278756676	0.00502053928340469	0.0623224749863992	-2.40793042202744	GJA3	no
PRPF38A	-0.109409910079881	8.21878742590842	-2.86343088830922	0.00502925960698545	0.0623780850073828	-2.40945833237424	PRPF38A	no
GAB1	-0.102613831911707	6.47587762870468	-2.86164832706178	0.00505560562662432	0.0626520292903485	-2.41405815078286	GAB1	no
VRK2	-0.161530391354022	8.07773580951481	-2.8601624609089	0.00507766312907851	0.0628724113036574	-2.41789049057473	VRK2	no
CIPC	-0.213243270673664	7.91946659022645	-2.85977609510763	0.00508341311240805	0.0628906702132233	-2.41888672499098	CIPC	no
TULP2	0.105934169793517	6.58885343977453	2.85914671250667	0.00509279250501108	0.0629537628140446	-2.42050932576313	TULP2	no
ZNF232	-0.24484044081164	7.76651950958125	-2.85791563594082	0.00511118452125535	0.0631280640702487	-2.42368226119571	ZNF232	no
THBS1	0.636237646045951	7.98119159492416	2.85722166647261	0.00512157907874117	0.063187238121129	-2.42547036000188	THBS1	up
NLGN1	-0.0671683684727933	5.8085128468144	-2.8570224482532	0.005124566626683	0.063187238121129	-2.4259836019885	NLGN1	no
SCN3B	0.0734605952016976	6.04475730657988	2.85564640357286	0.00514524593092361	0.063314940207517	-2.42952784335407	SCN3B	no
UTP20	-0.107389291298155	6.63145565981923	-2.85560819964763	0.00514582115167853	0.063314940207517	-2.42962622335148	UTP20	no
ZNF470	-0.16930977195149	6.39068745069553	-2.85539325766687	0.00514905854285935	0.063314940207517	-2.43017970548672	ZNF470	no
TTLL2	-0.0875517484386554	6.05278414552715	-2.85518876551846	0.00515214027385437	0.063314940207517	-2.43070624591858	TTLL2	no
TUBA3C	0.0916106121109932	7.52386851817223	2.85468953997694	0.00515967078603801	0.0633455975250364	-2.43199155068941	TUBA3C	no
ANKRD2	-0.10094590587125	6.26497298767341	-2.85445265695183	0.0051632475480978	0.0633455975250364	-2.43260136187263	ANKRD2	no
SMR3B	0.092582811626289	5.99268540923491	2.85385861462645	0.00517222714977407	0.0634028844776471	-2.43413042275226	SMR3B	no
DLD	-0.113695282313545	8.31790325086386	-2.85350090375398	0.00517764124107538	0.0634164052091747	-2.4350510368037	DLD	no
TREM1	0.368121556726427	9.52756537624571	2.85231979800787	0.00519555462177595	0.0635828689570085	-2.43809006047405	TREM1	up
CCNB1	-0.153078337294779	6.18881479271705	-2.85123704531991	0.00521202617749252	0.0637314256616084	-2.4408750730348	CCNB1	no
MRGPRX1	-0.0725984696286037	5.89151926382407	-2.85058106207956	0.00522202868545621	0.0638006993048679	-2.44256192651206	MRGPRX1	no
PPARGC1A	-0.0661306231892267	5.91001063056364	-2.85024285733765	0.0052271925366446	0.063810790219122	-2.44343148644843	PPARGC1A	no
MAVS	-0.127851474222658	7.55044956049429	-2.84849850243851	0.00525390042042182	0.0640653289235342	-2.44791500442477	MAVS	no
NPC2	-0.218102654421608	13.3074306797055	-2.84779937544275	0.00526463981835756	0.0640653289235342	-2.44971131227494	NPC2	no
GIN1	-0.235249501376394	7.72686966229699	-2.84761290423597	0.00526750762552859	0.0640653289235342	-2.45019035990232	GIN1	no
SPATA21	0.130967172498181	7.54905311718092	2.84749941667763	0.00526925369136425	0.0640653289235342	-2.45048189818413	SPATA21	no
PGAM2	0.0899652558355806	6.48485180447596	2.84732296614053	0.0052719695284986	0.0640653289235342	-2.45093516236489	PGAM2	no
CD177	0.147038484255723	6.93907893635992	2.84717973985943	0.00527417493721278	0.0640653289235342	-2.45130306277074	CD177	no
FGF3	0.112019677330209	6.45621519027854	2.84598242731552	0.00529264432118929	0.0642366319840713	-2.4543779385357	FGF3	no
MAP1LC3B	0.173442994176026	10.5995979143434	2.84536746246026	0.00530215358835048	0.0642989936394358	-2.45595682896438	MAP1LC3B	no
TNFAIP6	0.495945744598884	7.30518562642888	2.8438421763111	0.00532580681038127	0.064530862322141	-2.45987166152412	TNFAIP6	up
OR51B4	0.0897280415164348	6.18554179916925	2.84356937425425	0.0053300474317744	0.064530862322141	-2.46057165175711	OR51B4	no
PABPC5	-0.0507321298337713	5.70720598893545	-2.84171612600923	0.00535893752031999	0.0648272787203183	-2.46532542988146	PABPC5	no
PDE5A	0.0939076632510361	6.32344230785471	2.84065502228712	0.0053755434204345	0.0649747277852025	-2.46804607855812	PDE5A	no
RAB5B	-0.230574135474768	10.7644633679552	-2.83572116099259	0.00545337706228743	0.0658613929279541	-2.48068496718001	RAB5B	no
TIE1	-0.0775862747159515	6.10637014655536	-2.83471995163296	0.00546929687764064	0.0659994725759588	-2.48324743018154	TIE1	no
TBX21	-0.225553323307345	8.03769079781902	-2.83431723949709	0.00547571222121181	0.0660078539819482	-2.48427789996724	TBX21	no
IL22	0.0839427044383578	6.17588751512879	2.8341131547669	0.00547896598993601	0.0660078539819482	-2.4848000691235	IL22	no
GAB2	0.127443080683855	8.05451286038078	2.83307095490633	0.0054956096204337	0.0661541878204416	-2.48746612879927	GAB2	no
SCN4A	0.0824085397349394	6.44987389653306	2.83101205330446	0.00552862572868287	0.0664972072517784	-2.49273055065494	SCN4A	no
CTR9	-0.216472304187052	10.5578272357771	-2.83070204364562	0.00553361266748516	0.0665028123682244	-2.4935229325989	CTR9	no
ZNHIT2	-0.130633391616377	6.82020520383244	-2.83024527985775	0.00554096785086952	0.0665368466010536	-2.494690281233	ZNHIT2	no
CUL1	0.199338732427323	8.62186448579893	2.82962527279629	0.00555096602107918	0.0666025368434542	-2.49627457135169	CUL1	no
PEX11B	-0.2298474137261	9.73339100550315	-2.82921476426396	0.00555759491803594	0.0666277271754757	-2.49732337081546	PEX11B	no
GRP	-0.0759354691101874	6.21741554925047	-2.82890616666689	0.00556258292330867	0.0666332205226959	-2.4981117142964	GRP	no
CPNE1	-0.169363685153964	9.03507731488145	-2.82795507682368	0.0055779815990486	0.0667487228379753	-2.50054090471005	CPNE1	no
ATP6V1E2	0.12814149992356	7.54766039099826	2.82775040687944	0.00558130041405232	0.0667487228379753	-2.50106356316698	ATP6V1E2	no
ERICH6	0.0885757600575712	6.04495776668505	2.82746083656634	0.00558599901229587	0.0667506461989214	-2.50180297329541	ERICH6	no
NUDT6	-0.125059364218141	6.65010001798781	-2.82665634619707	0.00559907175322609	0.0668525531574317	-2.50385687728918	NUDT6	no
GPR174	-0.193230856222139	6.54969995855081	-2.82567079456914	0.00561512482555995	0.0669898509196974	-2.50637235639557	GPR174	no
VWA8	0.130535946566045	7.47605175484539	2.82504787207437	0.00562529294544651	0.0670567740903713	-2.50796188854896	VWA8	no
SAMSN1	0.575465652087574	8.71334676251996	2.82331212731274	0.00565371484521487	0.0673410083992799	-2.51238946028965	SAMSN1	up
CCNE1	-0.0696804787830301	6.73694133578003	-2.82190601206884	0.00567683545394629	0.0675379870275262	-2.51597449462255	CCNE1	no
THAP10	-0.110847783318385	6.02967667779517	-2.82174823979392	0.0056794350749864	0.0675379870275262	-2.51637665550904	THAP10	no
ZCCHC13	0.0991301644589235	6.26959434475258	2.8209096220188	0.00569327129874619	0.0675927649099659	-2.51851396490041	ZCCHC13	no
KIF23	-0.10412105421005	5.99962834174843	-2.82063569904234	0.00569779738477332	0.0675927649099659	-2.51921196951406	KIF23	no
A2M-AS1	-0.236915894825017	6.70822510100604	-2.82063393483626	0.00569782654577551	0.0675927649099659	-2.51921646483734	A2M-AS1	no
LIMS2	0.112395614022241	7.09349586823528	2.81946784207335	0.00571713106563211	0.0677671216562839	-2.5221872246055	LIMS2	no
F13A1	0.511561798757196	10.4608375204494	2.81864249249181	0.00573083074630046	0.0678748150387116	-2.5242892633348	F13A1	up
SLC8A2	-0.111997222094949	6.65535312125911	-2.81691296341041	0.00575963596883686	0.0681610982313678	-2.52869239477629	SLC8A2	no
ADH7	0.0999260352240237	6.145119002208	2.8158754987545	0.00577697834104177	0.0682766323637927	-2.53133251652476	ADH7	no
H2AC17	0.14907287284249	6.42080001244911	2.81551036790007	0.00578309325530283	0.0682766323637927	-2.53226149638861	H2AC17	no
SWI5	0.131704140364436	7.58031192433466	2.81549664584445	0.00578332317643003	0.0682766323637927	-2.5322964065495	SWI5	no
RTEL1-TNFRSF6B	0.086703759663961	6.87398465766859	2.81443676668083	0.00580110734436875	0.0683949732324368	-2.53499239426471	RTEL1-TNFRSF6B	no
ZNF365	0.136233878044244	6.51475971532607	2.81418153653711	0.00580539742196584	0.0683949732324368	-2.5356414864473	ZNF365	no
ZNF575	0.113298617264967	7.37397065846648	2.8140686496911	0.00580729582374668	0.0683949732324368	-2.53592856011371	ZNF575	no
PSG5	0.0729438334246719	6.33764823684212	2.81198718430612	0.00584240136496417	0.0686887164908641	-2.54121999835788	PSG5	no
SLC7A4	-0.0749982908512603	6.41460321552304	-2.81181014311761	0.00584539623476139	0.0686887164908641	-2.54166991188893	SLC7A4	no
ACSS3	-0.0796269898259174	6.04146570386564	-2.81175994704646	0.00584624561839305	0.0686887164908641	-2.54179747038425	ACSS3	no
S100G	0.0744262484051168	5.94434215524975	2.81124225276855	0.00585501227017779	0.0687214417303176	-2.54311292340938	S100G	no
SHE	0.0685878548762009	6.45011353397176	2.81097544823194	0.00585953503655765	0.0687214417303176	-2.54379078827758	SHE	no
RPP25	-0.123316806041043	7.21995237311217	-2.81076845027224	0.00586304618433369	0.0687214417303176	-2.54431666570881	RPP25	no
BBS12	-0.239785079855524	6.5611675592852	-2.81037018120966	0.00586980712617262	0.0687459098933115	-2.54532837295492	BBS12	no
DOC2A	0.0930065808533787	6.50231434678937	2.80996660218821	0.0058766654757694	0.0687714790362513	-2.54635344321584	DOC2A	no
PGBD1	-0.0865720053137906	6.07515368235594	-2.80886669789765	0.00589539424207432	0.0688969508718204	-2.54914650213984	PGBD1	no
RECQL5	-0.0623665749536304	6.67039720055271	-2.80878692722293	0.00589675466673161	0.0688969508718204	-2.54934903248364	RECQL5	no
TBCK	-0.132231120877009	8.31791250348882	-2.80837559492143	0.00590377416225799	0.0689242205768374	-2.55039328857817	TBCK	no
MRPL58	-0.157868010805791	8.48146167588046	-2.80807704929336	0.00590887370394333	0.0689290501070629	-2.55115112896228	MRPL58	no
SERP2	-0.0673429605735638	6.04343457547077	-2.80770630044382	0.00591521217150767	0.0689483130292217	-2.55209215655097	SERP2	no
MFSD4B	-0.118951176470438	6.6632966675352	-2.80666180417234	0.00593310270792453	0.0691020909212746	-2.55474270257837	MFSD4B	no
HARS2	-0.178014922934306	9.71633110034841	-2.80578651567669	0.00594813304488212	0.0692223394701075	-2.55696320881909	HARS2	no
PAG1	0.152057117234103	8.89750800018627	2.80492457237185	0.00596296820635626	0.0693401283126487	-2.55914927794892	PAG1	no
SETD6	-0.147391963968689	8.44364357537945	-2.80351535149651	0.0059872955453586	0.0695680232797986	-2.56272211389427	SETD6	no
BAK1	-0.179942250313085	8.08934069231497	-2.80324101966475	0.00599204185691099	0.0695682207696611	-2.56341745530285	BAK1	no
ATG16L2	-0.19536859409255	9.33098291142511	-2.80263011313908	0.00600262371655332	0.0696125338827382	-2.56496569315829	ATG16L2	no
TRIB1	0.307222029489683	9.13547464114295	2.80247442062213	0.00600532328328992	0.0696125338827382	-2.56536022274685	TRIB1	up
ELP4	-0.122476624802383	7.82893466414275	-2.8021998848501	0.0060100861859137	0.0696128880273942	-2.56605585884612	ELP4	no
GIMAP4	-0.30881055776554	12.6585695302858	-2.80176818786659	0.00601758264663891	0.0696448786247509	-2.56714960141488	GIMAP4	down
GC	-0.0771534545443728	5.88835756268789	-2.79994638512848	0.00604931259102926	0.0699570662060066	-2.57176370358604	GC	no
ARNTL2	-0.0961747628151999	6.34274974088452	-2.79762150496084	0.00609002642355619	0.0703224428217825	-2.5776482061966	ARNTL2	no
OOEP	0.0893026048087924	6.43397363117906	2.79759633706062	0.00609046853534677	0.0703224428217825	-2.57771188564033	OOEP	no
RND2	0.083730134490156	6.37247625478556	2.79655761588631	0.00610874081083524	0.0704255208768974	-2.58033961235585	RND2	no
SAV1	0.179493763159048	7.22818000858945	2.79654454372081	0.00610897108354324	0.0704255208768974	-2.5803726765906	SAV1	no
ACTG2	-0.0788956023977976	6.7230655778274	-2.79594588948482	0.0061195251727835	0.0704919461954936	-2.58188674716211	ACTG2	no
H1-4	0.0984228891492318	6.32527988306893	2.79515591821643	0.00613347760107697	0.0705973830296105	-2.58388425519943	H1-4	no
TRAM2	-0.151193395980449	7.69253925848199	-2.79470455099894	0.00614146265593708	0.0706340231968995	-2.58502535664044	TRAM2	no
NEMP1	-0.132018534649053	7.33771827593189	-2.79357771249456	0.00616143879012352	0.0707862715131295	-2.58787342467971	NEMP1	no
BOLA1	-0.17468635666494	7.18469648018085	-2.79341520600157	0.00616432452809782	0.0707862715131295	-2.5882840759159	BOLA1	no
SLC25A53	-0.106549799031611	6.00917472074679	-2.79290122979775	0.00617345967637317	0.0708358750697732	-2.58958274994881	SLC25A53	no
CENPP	0.080949530101873	6.75373260741919	2.79212873037456	0.00618721293062895	0.0709383493449352	-2.59153425281856	CENPP	no
CNNM2	0.110982219202545	7.54034791245099	2.79179717126097	0.00619312444316727	0.0709508259805222	-2.59237170125687	CNNM2	no
SCARB2	-0.212119469294151	9.44319887189421	-2.79143043640288	0.00619966912431304	0.0709705313763773	-2.59329789647324	SCARB2	no
GRIK1	-0.0547031801959523	6.03843056103696	-2.79088796998235	0.00620936145389126	0.071026210720638	-2.59466771268191	GRIK1	no
ZNF584	-0.0890241698552812	7.01315272759648	-2.79052625328826	0.00621583198465196	0.0710449794049964	-2.5955809789484	ZNF584	no
MGAT4B	0.113176955757792	8.23691232593167	2.78995046602358	0.00622614459073547	0.0711075985479183	-2.59703452265288	MGAT4B	no
TRAIP	-0.140023406470589	6.80077019751669	-2.78881467396997	0.00624653292944372	0.071285104260758	-2.59990101068986	TRAIP	no
PTPN18	-0.127868379985554	7.75400386312737	-2.7880284037196	0.0062606827554227	0.071391196381603	-2.60188479411524	PTPN18	no
DCAF17	-0.135245396085284	6.93766463358562	-2.78755233722439	0.00626926432383225	0.071433677926857	-2.60308568997321	DCAF17	no
TNFAIP8L2	-0.326697306655637	9.27095461069114	-2.78642696897113	0.00628959289384492	0.0716098385978783	-2.6059237718394	TNFAIP8L2	down
DLL4	0.0929351592029164	7.30628742562186	2.78571455718309	0.00630249292184162	0.071701214911284	-2.60771990271161	DLL4	no
NTM	-0.0730431891895158	6.63290070515716	-2.7842976628834	0.00632822118253565	0.0719382794397986	-2.61129099698577	NTM	no
CDKAL1	-0.187877744969428	6.76068252092471	-2.78330763848796	0.00634625508466489	0.0720875770621008	-2.61378529310294	CDKAL1	no
ACY3	-0.083315998937902	6.64225320118271	-2.78303390833275	0.00635124951511155	0.0720886422587121	-2.61447480187555	ACY3	no
FGL1	0.076701158015295	6.93371834801646	2.78265651590738	0.0063581412287305	0.0721112239588479	-2.61542533344739	FGL1	no
GLE1	-0.124372073259593	8.34873587809351	-2.78226428936595	0.00636531106352568	0.0721151544474935	-2.61641310970635	GLE1	no
OTUB2	0.0604102869649061	6.48358040977903	2.78209703798567	0.00636837063308989	0.0721151544474935	-2.6168342760724	OTUB2	no
OTOF	-0.0931049754568525	6.52962074016869	-2.78183345416232	0.00637319515851404	0.0721151544474935	-2.61749797900994	OTOF	no
CTBP1-AS	0.130663108055288	7.47101400544136	2.7810590172539	0.00638738941646508	0.0722051979585251	-2.61944769423934	CTBP1-AS	no
BTN1A1	-0.0860563828350527	5.96029063820543	-2.78086391259793	0.00639096993487421	0.0722051979585251	-2.61993881412944	BTN1A1	no
IHH	0.0909139008852859	6.95049584875861	2.780439277997	0.00639876906690396	0.0722378303715712	-2.62100760700783	IHH	no
PART1	0.0646828170722618	6.39018939022161	2.77836030340762	0.00643707840130318	0.0726145884073388	-2.62623829431306	PART1	no
ELOA2	0.0672266071521745	5.90447804933677	2.7777345290807	0.00644865045931336	0.0726893856371644	-2.62781207813217	ELOA2	no
TNFSF8	0.217311492008315	8.81697096570065	2.77704605393957	0.006461403923117	0.0727564741506402	-2.62954319744544	TNFSF8	no
MALT1	0.182941500290514	8.47701742978845	2.77687940943201	0.0064644943381976	0.0727564741506402	-2.62996215698416	MALT1	no
JCHAIN	-0.638807269508472	9.56771161929553	-2.77614240060827	0.006478178305689	0.0728261713078963	-2.63181480459361	JCHAIN	down
NPB	0.0976038734569791	7.39588356047487	2.77586047761659	0.006483419722394	0.0728261713078963	-2.6325233731786	NPB	no
FFAR1	-0.078211727445014	6.31276683272726	-2.77574652494816	0.00648553938907846	0.0728261713078963	-2.63280975746721	FFAR1	no
ZBTB41	-0.196261604588476	7.00435714662396	-2.77410630928088	0.00651611961293319	0.0731137448560238	-2.63693080155153	ZBTB41	no
EN1	-0.0942901333819997	5.9638523317581	-2.77292578481297	0.00653821065057475	0.073305700205758	-2.63989557037797	EN1	no
GRPEL1	0.222623145939496	9.09215484018747	2.77146563805078	0.00656562868976007	0.0735361506272792	-2.64356107636897	GRPEL1	no
SCNN1G	-0.0795139994858713	6.27376105007802	-2.77129908123453	0.00656876287724302	0.0735361506272792	-2.64397908945003	SCNN1G	no
SHROOM1	0.102032418408774	6.91375562516708	2.77080486353216	0.00657807086286964	0.0735843516295151	-2.64521931615718	SHROOM1	no
PRSS1	-0.0959848449508307	6.2688417482876	-2.77036769205587	0.00658631447368457	0.0735912068986805	-2.6463162277096	PRSS1	no
ABCA6	-0.0875053056155952	5.99990683503616	-2.77015655288283	0.00659029923326045	0.0735912068986805	-2.64684594573962	ABCA6	no
DNALI1	0.0780191646479373	6.15189364459439	2.76976417959714	0.00659771020183143	0.0735912068986805	-2.64783026173182	DNALI1	no
CCL22	0.0957399831678414	7.12406321853668	2.76971207534121	0.00659869489458597	0.0735912068986805	-2.64796096252847	CCL22	no
FBXL2	0.0965961841045262	7.07703337795693	2.76880126278881	0.00661592954813987	0.0737275179190435	-2.65024534532364	FBXL2	no
ADAMTSL4	-0.172681435920576	7.20185883610946	-2.76798005818096	0.00663150378067983	0.073810171067636	-2.65230442904609	ADAMTSL4	no
FMO1	0.0937398953144468	6.27542527773004	2.76788115245588	0.00663338179139461	0.073810171067636	-2.65255238911879	FMO1	no
KLF4	0.338157031269489	9.74328799253847	2.76688956053878	0.00665223683795055	0.0739640241014759	-2.65503792159192	KLF4	up
ZKSCAN1	-0.155171160784519	7.66158324940987	-2.76553293710038	0.00667811206754963	0.0741956408713406	-2.65843719948513	ZKSCAN1	no
UBE2C	-0.143248635716991	7.06829339559522	-2.76480241852835	0.00669208340199093	0.0742687344039415	-2.66026705636664	UBE2C	no
FOXL1	-0.0697529569038897	6.34584249281193	-2.76460988895692	0.00669577000677878	0.0742687344039415	-2.66074924915267	FOXL1	no
CENPE	-0.122842543346857	6.11851349325277	-2.76439757659959	0.00669983756315638	0.0742687344039415	-2.66128095456084	CENPE	no
USP21	-0.133573874081609	8.03683721297118	-2.76333059597182	0.00672031327626814	0.0744396146791448	-2.6639525183659	USP21	no
MFSD4A	-0.0495326129934721	6.24542698289914	-2.76259448252272	0.0067344727621999	0.0744667339648071	-2.66579511979052	MFSD4A	no
COL4A3	-0.0757232461725552	6.04667524753345	-2.76257176143555	0.00673491024510754	0.0744667339648071	-2.6658519873047	COL4A3	no
GALNTL5	0.0736832591511956	5.82710483195677	2.76212763772954	0.00674346682181587	0.0744667339648071	-2.6669634820023	GALNTL5	no
CATSPERB	-0.0824141116173305	6.01743710611758	-2.76178387902308	0.00675009654574863	0.0744667339648071	-2.66782369033538	CATSPERB	no
HOXA10-AS	-0.11741302492537	6.18473256889587	-2.76153950974741	0.00675481305795437	0.0744667339648071	-2.66843513420788	HOXA10-AS	no
LCN12	0.082300029525836	6.00909217938202	2.76150793682539	0.00675542265827499	0.0744667339648071	-2.6685141303768	LCN12	no
FAM71F2	0.118152426105461	6.52150862443688	2.7612512202095	0.00676038112526604	0.0744667339648071	-2.66915641222606	FAM71F2	no
ZIK1	-0.163841156309497	6.97601444739248	-2.76087964416219	0.00676756396945373	0.0744667339648071	-2.67008597066419	ZIK1	no
KRTAP10-11	0.136239582263697	7.24546564491435	2.76084042789656	0.00676832245485704	0.0744667339648071	-2.67018407028131	KRTAP10-11	no
ANKRD17	-0.119741326124984	8.36969313324748	-2.7585662838197	0.00681243958676735	0.0748961033791836	-2.67587078996108	ANKRD17	no
PPAT	-0.165591585861456	7.16964813384121	-2.75571854413727	0.00686805352004046	0.0754511331439845	-2.68298613095754	PPAT	no
ZFP37	0.146913548594427	6.33859161660513	2.75484967615118	0.00688510392275566	0.0755571608296373	-2.68515581328736	ZFP37	no
TFF2	0.0932968771885347	6.29982460992116	2.75470342251157	0.00688797774796354	0.0755571608296373	-2.68552097049453	TFF2	no
FAM83D	0.202365488830816	6.62323601221243	2.75406083205534	0.00690061734167905	0.0756394046915788	-2.6871251527483	FAM83D	no
NGDN	0.127795805987279	8.11098630941243	2.75351620407542	0.00691134657294245	0.0757006017036363	-2.68848452519134	NGDN	no
SUSD4	0.138887161713297	6.80007197286491	2.75277000577942	0.00692607142965902	0.0758054395314614	-2.69034663270883	SUSD4	no
CDKN3	-0.194103016249018	6.79142974563354	-2.75221495699852	0.0069370428238314	0.0758690705862899	-2.69173145136064	CDKN3	no
GTF2E1	-0.2691844183939	8.47373955732492	-2.75186081670266	0.00694405122025675	0.0758892967681849	-2.69261488731692	GTF2E1	down
FADS2	0.110320551292623	6.97759113592178	2.75058134362772	0.00696942560925807	0.07611005991996	-2.69580583287862	FADS2	no
RP1L1	0.0968428472424252	6.41923534058996	2.74953649064498	0.00699020962795326	0.0762804032842674	-2.69841069500973	RP1L1	no
ESS2	0.111922730377955	7.75657793804144	2.74840840410113	0.0070127126566852	0.0764436264989714	-2.70122210084552	ESS2	no
ABRAXAS2	-0.163434701971049	8.96492111374472	-2.74823914440188	0.00701609472745491	0.0764436264989714	-2.70164384204812	ABRAXAS2	no
SLC6A19	0.0662599647958455	6.75951445284251	2.74793395775019	0.00702219658201699	0.0764436264989714	-2.70240421309666	SLC6A19	no
TNFRSF12A	0.136905563942109	7.50213573473835	2.74766278947905	0.00702762233146712	0.0764436264989714	-2.70307976622711	TNFRSF12A	no
ETS2	0.360483190934401	9.12952163487942	2.74740950324563	0.007032693730038	0.0764436264989714	-2.70371071829496	ETS2	up
APPBP2	-0.164168129282828	8.32622789067303	-2.74722712707867	0.00703634740174081	0.0764436264989714	-2.70416499773012	APPBP2	no
SLC38A7	-0.10828671870384	7.03588767145941	-2.74648990532281	0.00705113430814475	0.0765477385039183	-2.70600107201027	SLC38A7	no
SLC25A20	-0.207577509269123	8.5003136682944	-2.74497415629598	0.00708162551818332	0.0768220585342747	-2.70977475373265	SLC25A20	no
CTHRC1	0.0777074874198576	5.7965190430565	2.74467833023061	0.0070875904132299	0.0768301068375916	-2.71051104629791	CTHRC1	no
CDH7	-0.050124616529251	6.04617784354847	-2.74206381453564	0.00714050740762004	0.077346733406547	-2.7170154264294	CDH7	no
MBOAT2	0.192593927630892	7.51747947100874	2.74095074047187	0.0071631446093823	0.0775348470964044	-2.7197828985285	MBOAT2	no
KHDRBS3	-0.0780845810177073	6.07240831336135	-2.74029200877538	0.00717657234215048	0.0776018557671593	-2.72142026629535	KHDRBS3	no
DDR2	0.0610191972909613	6.40027260554694	2.74012654820577	0.00717994872432658	0.0776018557671593	-2.72183148764052	DDR2	no
ALDH1L1	0.0683464374619662	6.77685995952473	2.73987122734692	0.00718516162847525	0.0776018557671593	-2.72246599777048	ALDH1L1	no
SERHL	-0.107005287513357	6.74568957174648	-2.73927967655332	0.00719725259888719	0.0776754113937128	-2.72393589235468	SERHL	no
GTF2IRD1	0.105488577680322	6.89235959074247	2.73725006843101	0.00723887752471786	0.0780406194370714	-2.72897700489103	GTF2IRD1	no
ZNF597	-0.11964928839051	6.66838375211429	-2.73711270349555	0.00724170261941553	0.0780406194370714	-2.72931807310112	ZNF597	no
TRIM36	-0.0556451279090977	6.36072201659958	-2.7366898188763	0.00725040610909588	0.0780772136638363	-2.73036797506846	TRIM36	no
CDR2	0.29800855884552	9.17777555947086	2.73559299502109	0.00727302447264755	0.0782634893874509	-2.73309042122488	CDR2	up
POLE2	-0.144994345264069	6.78545270894229	-2.73485733877606	0.00728823089382249	0.0783555242374563	-2.73491587712255	POLE2	no
CCNH	0.214591246950885	9.5249542476259	2.73466407110323	0.00729223063773471	0.0783555242374563	-2.73539538058456	CCNH	no
GPR84	0.481181105777169	7.73753361227785	2.73138524560897	0.00736039209133384	0.0790301953748327	-2.74352578027444	GPR84	up
NEK8	-0.144998879867483	7.51932847414848	-2.73075755528914	0.00737350664650233	0.0791132624143321	-2.74508128013729	NEK8	no
INHBE	-0.0835498254171423	5.92875112369714	-2.73008532563303	0.00738757534121242	0.0792064382428824	-2.74674681078552	INHBE	no
CYP2S1	-0.182468270925548	7.15169466720616	-2.72916543181575	0.00740686681091516	0.0793554339319461	-2.74902538354123	CYP2S1	no
NXF5	-0.0838253685865462	6.45237125980634	-2.72869477161903	0.00741675492372894	0.0793582323052737	-2.75019094928567	NXF5	no
NUDT12	-0.0858845855547203	5.81463912093325	-2.72862545218794	0.00741821227124695	0.0793582323052737	-2.7503626005654	NUDT12	no
LUZP2	0.0996493371343448	6.26960111785497	2.72838295232172	0.00742331255282506	0.0793582323052737	-2.75096305775319	LUZP2	no
SMIM13	0.143153016537851	6.91538781249697	2.7279350589352	0.00743274107571668	0.0794013226026089	-2.75207197097301	SMIM13	no
NLRC4	-0.441108745196017	8.17764488938755	-2.72737802509202	0.00744448228653435	0.0794690380514662	-2.75345087850754	NLRC4	down
MMD2	-0.0618053843999533	6.2720662363502	-2.72528163220944	0.00748882156647319	0.0798821889279224	-2.75863819860282	MMD2	no
CGRRF1	0.224226845157508	8.64059068090764	2.72503534788612	0.00749404627603895	0.0798821889279224	-2.75924737815088	CGRRF1	no
SMS	-0.162410351579494	9.50279417338183	-2.72342867262363	0.00752821190891906	0.0801882673281675	-2.7632202868679	SMS	no
KIF3C	0.110004322640078	7.03706842018609	2.72276073567167	0.00754245707725534	0.0802329250991034	-2.76487133095312	KIF3C	no
TRPC2	0.112542511758818	6.5234281542196	2.72272063536101	0.00754331308035758	0.0802329250991034	-2.76497044197663	TRPC2	no
WDR45	0.107169655616492	8.23121826841034	2.72101029967428	0.0075799051457786	0.0805638762242797	-2.76919649034993	WDR45	no
BCL2	0.142705766894624	7.92981547924971	2.72070607142871	0.0075864308839193	0.0805750168248757	-2.76994796301811	BCL2	no
CFAP299	-0.08471427450616	5.81220930537816	-2.72012387532177	0.00759893330887517	0.0806020053256997	-2.77138583947277	CFAP299	no
P2RY6	-0.0830405774552947	6.73097317311894	-2.72007746515905	0.00759993075368766	0.0806020053256997	-2.77150044929274	P2RY6	no
MC3R	-0.0753763651613468	6.36730534380212	-2.71975340137551	0.00760689883259153	0.0806177822964131	-2.77230067698445	MC3R	no
TMEM255B	0.107833555190778	6.18401515185796	2.71937596395267	0.00761502188034211	0.0806457680776331	-2.7732325987161	TMEM255B	no
AADAC	-0.0782108585021053	6.42797559880009	-2.71846105561205	0.00763474487257226	0.0807843671082311	-2.77549111132042	AADAC	no
LYSMD1	0.100169367109389	6.40709946192308	2.71825965471052	0.00763909277005775	0.0807843671082311	-2.77598819438825	LYSMD1	no
ABCC13	0.213264488286675	6.62187784834196	2.7176295128656	0.00765271098110926	0.0808702431983601	-2.77754325825746	ABCC13	no
RMND1	-0.144816141218953	7.34939352187391	-2.71721419055523	0.00766169871134824	0.0809070983804254	-2.77856801946561	RMND1	no
HEMGN	0.428625014252257	7.48056784720891	2.71677608275002	0.00767118992264218	0.0809492136026302	-2.77964885400311	HEMGN	up
CENPBD1P1	0.147193486747462	7.93913434444185	2.71628550391298	0.00768183055007073	0.0809886407298936	-2.78085895775383	CENPBD1P1	no
PTRH1	-0.0601227478198156	6.76113544041226	-2.71609631519125	0.00768593762467243	0.0809886407298936	-2.78132557616907	PTRH1	no
ETV3	0.257744668001221	8.09744651283256	2.71512185343201	0.00770712371578851	0.0811537507940222	-2.78372855902718	ETV3	up
USP19	-0.080870747912571	7.49977938933161	-2.71410001640576	0.00772939678603459	0.081330062033311	-2.78624756333287	USP19	no
CBX8	-0.111975794508117	6.91328340450342	-2.71345181080314	0.00774355607673108	0.0813661765206165	-2.78784507507462	CBX8	no
ZNF691	-0.172334775950976	7.30665165777217	-2.71319523956474	0.00774916708063882	0.0813661765206165	-2.78847730694817	ZNF691	no
LEO1	-0.170923763323972	7.27664981117949	-2.71318353827707	0.00774942306630752	0.0813661765206165	-2.78850613952323	LEO1	no
FGFBP3	0.0943548047669127	6.37679584702849	2.71149417112296	0.00778646157716607	0.0816967544936612	-2.79266769402325	FGFBP3	no
SUPT16H	-0.185677201736677	9.46488838238156	-2.71107258069127	0.00779572976846459	0.0817356984277363	-2.79370588082065	SUPT16H	no
CRYGD	0.0825583405396371	6.97498953239274	2.71042592612862	0.00780996521497898	0.0817517877796388	-2.79529802646416	CRYGD	no
GPN2	-0.135923528365774	8.62919775506746	-2.71038218342178	0.00781092901850513	0.0817517877796388	-2.79540571465126	GPN2	no
SEMA5B	0.0895683799243372	7.34687011786386	2.71024569511644	0.00781393702366908	0.0817517877796388	-2.79574171932015	SEMA5B	no
NAA16	0.0968659644619931	7.90057341636103	2.70944723221474	0.00783155508376759	0.0818778786654024	-2.79770706770824	NAA16	no
POLR1C	-0.127815602324874	8.75203645826931	-2.70894202294515	0.00784272113870202	0.0819352040328018	-2.79895033745192	POLR1C	no
SYNDIG1	0.0947019305627146	6.17486763401848	2.70854896659197	0.00785141840595962	0.0819352040328018	-2.79991747073445	SYNDIG1	no
LTBP1	0.180627301058871	7.04549825485717	2.70844373804902	0.00785374831313736	0.0819352040328018	-2.80017636972962	LTBP1	no
FAM20C	0.0949715208814101	6.96846448295759	2.70816851774961	0.00785984504470198	0.08194069497347	-2.80085346654828	FAM20C	no
IL1A	0.427017565984531	6.9563714919147	2.70678589660339	0.00789053820849806	0.082195016129089	-2.80425408580692	IL1A	up
LCORL	-0.120249100397246	7.08936676933729	-2.70656665416473	0.00789541521348761	0.082195016129089	-2.8047931839105	LCORL	no
PHKB	-0.114031506869901	8.02410427737345	-2.70595045255323	0.00790913715878258	0.0822282456283908	-2.80630816694321	PHKB	no
ANAPC7	-0.133094948939233	7.75174993118809	-2.70592129225618	0.00790978705398865	0.0822282456283908	-2.8063798525368	ANAPC7	no
PRKG2	0.0727224472856811	6.56057818583452	2.70533665109597	0.00792282718087607	0.0822889844814631	-2.80781695100371	PRKG2	no
CDYL	0.0798229148278553	7.55066118833577	2.70515790667588	0.00792681787968954	0.0822889844814631	-2.80825626636464	CDYL	no
PBK	-0.185961190416941	5.98689472319015	-2.70282957950544	0.00797896776205615	0.0827719434272539	-2.8139764895094	PBK	no
ATP12A	0.137593957892216	6.90844260351834	2.70242250876618	0.00798811725737587	0.0828084600817471	-2.81497613929979	ATP12A	no
KNL1	-0.0568368021776999	5.99098215750229	-2.7013108324546	0.00801315231006776	0.0830094862542935	-2.8177054328993	KNL1	no
ANAPC5	-0.144330107768084	10.2117628521015	-2.70088078643307	0.00802285607609382	0.0830281289286881	-2.81876098362649	ANAPC5	no
ZNF595	0.206080730151103	6.22659353811495	2.70073090373516	0.00802624060751832	0.0830281289286881	-2.81912883733865	ZNF595	no
BCAM	0.0649333362552715	6.89737319384353	2.69921892571247	0.00806045544008506	0.0832188836295602	-2.82283865813536	BCAM	no
CDC42	0.16725471484691	8.95372359710374	2.69919351008487	0.00806103170469918	0.0832188836295602	-2.82290100301175	CDC42	no
RASSF1-AS1	0.136740782426245	6.96713687595343	2.69905796660154	0.00806410559942458	0.0832188836295602	-2.82323348437948	RASSF1-AS1	no
QRSL1	-0.124628752647016	7.01229467395788	-2.69842035378087	0.0080785798475698	0.0832188836295602	-2.8247973218659	QRSL1	no
AQP10	0.440882833460249	7.78022968641589	2.6982401001361	0.00808267600180329	0.0832188836295602	-2.82523936169618	AQP10	up
RTN4RL1	-0.0953637057950552	6.54926774698024	-2.69786630198735	0.00809117634495617	0.0832188836295602	-2.82615595297033	RTN4RL1	no
QPRT	-0.119288331295058	6.91713805453529	-2.69782378186696	0.00809214378595566	0.0832188836295602	-2.82626020965681	QPRT	no
WFDC6	0.0873494963725499	6.20058237893999	2.69781005560742	0.0080924561157227	0.0832188836295602	-2.82629386528504	WFDC6	no
ZNF574	-0.10683913001832	7.60098524079273	-2.69764880319791	0.00809612610120519	0.0832188836295602	-2.82668923141308	ZNF574	no
FOXD4	-0.111082036335741	6.54838390989656	-2.69734975435489	0.00810293622987442	0.0832188836295602	-2.82742239881905	FOXD4	no
BUD13	-0.1566530843335	8.00367937373071	-2.69717531990028	0.00810691096132969	0.0832188836295602	-2.82785002092166	BUD13	no
PPM1J	-0.109142943178323	6.82305641965099	-2.69674527157931	0.00811671776947287	0.0832614493646764	-2.82890417186536	PPM1J	no
NEIL3	0.0847380510179061	6.02541006317826	2.69562889076765	0.008142225949617	0.0834649085148893	-2.83164000493961	NEIL3	no
RPP38	-0.136667223644117	7.78025733090265	-2.69407581260339	0.00817783321950879	0.083771536670595	-2.83544438136542	RPP38	no
GGTLC1	-0.0929383234659173	7.20163945557787	-2.69345920195618	0.00819200933035881	0.0838583557756284	-2.83695428440869	GGTLC1	no
TAF5	-0.157789534041042	7.9470882178228	-2.69256615975116	0.00821258023798041	0.0840104696110513	-2.83914055608317	TAF5	no
APLNR	0.0852874807274961	6.36456671207302	2.6919273999693	0.00822732257673889	0.0840146527321305	-2.84070392768616	APLNR	no
TRAM1L1	0.0959592748378872	6.22434741679368	2.69191470669241	0.00822761577598839	0.0840146527321305	-2.84073499135044	TRAM1L1	no
USH1C	0.0608444216739823	6.4077102585606	2.69180616442629	0.00823012335737594	0.0840146527321305	-2.8410006165688	USH1C	no
SMAP1	0.105613109706926	9.10154076546282	2.69064377205624	0.00825702085472321	0.0842307744611501	-2.84384464503933	SMAP1	no
CHST10	0.113609446782169	7.15596501736074	2.68845861985138	0.00830780073555135	0.0846900546222872	-2.84918816856072	CHST10	no
SRRM4	0.0683567907756828	6.1658948686672	2.68666956671803	0.00834958653175275	0.0850558238617382	-2.85356026623467	SRRM4	no
DNAJC21	-0.0675156379223205	6.57898492124538	-2.68642789125805	0.00835524578383492	0.0850558238617382	-2.85415067975666	DNAJC21	no
TDRP	0.124303278956824	6.39125249927365	2.68557409287503	0.00837526682440542	0.0852006742648712	-2.85623614023963	TDRP	no
MMP1	-0.15419024639545	5.94625293109933	-2.68421788596073	0.0084071584829074	0.085380549105753	-2.85954758091832	MMP1	no
ZNF763	-0.245562530101298	6.83298321613687	-2.68405551719853	0.00841098401020834	0.085380549105753	-2.85994393791919	ZNF763	no
NPM1	0.0885924841054706	8.99053496150773	2.68375156865534	0.00841814950431455	0.085380549105753	-2.86068584798459	NPM1	no
IDNK	-0.132980960961174	8.21008281739423	-2.68364232098812	0.00842072633666858	0.085380549105753	-2.86095249348069	IDNK	no
LEFTY1	0.106914148038258	6.38507234051492	2.68358961095752	0.0084219698676035	0.085380549105753	-2.86108114174618	LEFTY1	no
DENND2B	0.115338590084475	6.99702481237534	2.68319063592069	0.00843138785695595	0.0854171593497397	-2.86205484037103	DENND2B	no
HLA-DPB2	-0.150165549229889	6.24214357811139	-2.6826095289105	0.00844512223866819	0.085497417846393	-2.86347280651773	HLA-DPB2	no
ANKHD1	-0.0648557048092471	7.49927096266379	-2.68196216986022	0.00846044636063911	0.0855936492193957	-2.86505212004535	ANKHD1	no
LAMB2	-0.10746125305491	6.52778405109225	-2.68124677864002	0.00847741024272363	0.0857063262339963	-2.86679702036843	LAMB2	no
PSMB5	-0.21999039187634	8.70932862761556	-2.68069512249123	0.00849051256948245	0.085779835094153	-2.86814227993257	PSMB5	no
CAPN5	0.12956363120777	6.92791198408255	2.68035888761584	0.00849850745012621	0.0857907715143118	-2.86896209845258	CAPN5	no
HDX	-0.122682040275267	6.12577191776101	-2.680159176749	0.00850325933840018	0.0857907715143118	-2.86944899740023	HDX	no
NSD3	0.0989984488876807	7.69223175624727	2.67978880449864	0.0085120782920641	0.0857946202716252	-2.8703518884265	NSD3	no
SLC41A2	-0.0769121613638735	6.17999685130721	-2.67965335258131	0.00851530561499475	0.0857946202716252	-2.8706820650653	SLC41A2	no
PIGM	-0.231804463967552	7.6093330807532	-2.6786764210013	0.00853861518388429	0.0858141459778439	-2.87306299592262	PIGM	no
NUDCD3	0.119083366007797	7.74916612763489	2.6785656916137	0.00854126083090325	0.0858141459778439	-2.87333281255024	NUDCD3	no
CCNE2	-0.101456064544805	5.95393057330842	-2.67847183687805	0.00854350387520369	0.0858141459778439	-2.87356150274806	CCNE2	no
ZCCHC12	0.0874067497757833	6.06144675647739	2.67845689186469	0.00854386109694078	0.0858141459778439	-2.87359791772009	ZCCHC12	no
TM9SF4	-0.20230673277727	9.20980145893259	-2.67835017722114	0.00854641222688928	0.0858141459778439	-2.87385793313533	TM9SF4	no
UQCR10	-0.113308922540556	9.4925107555794	-2.67770321539734	0.0085618933419072	0.0859109488809378	-2.87543409378639	UQCR10	no
PPY	0.0923161260776491	6.25837003033498	2.67658250784214	0.00858877085336201	0.0861218945146252	-2.87816363209145	PPY	no
NEK2	-0.127656826077898	6.09665403916291	-2.67623826049656	0.0085970421476659	0.0861461103488865	-2.87900186347586	NEK2	no
DLEU2L	-0.105077580107609	6.03878671030679	-2.67591638872289	0.00860478234971957	0.0861649750608406	-2.87978552604096	DLEU2L	no
CCDC60	0.0881159325958523	6.87452054342141	2.67340164390648	0.0086654733586412	0.0867136823847701	-2.88590535705932	CCDC60	no
GTPBP3	0.0971379336888676	7.4058121032737	2.67159457039577	0.00870932460613287	0.0870932460613287	-2.89029991603006	GTPBP3	no
UGT8	-0.0642837778086456	5.98359659322555	-2.66971704986846	0.00875509822013914	0.0874737127319856	-2.89486304779037	UGT8	no
TFIP11	-0.173933262948916	8.25919530353367	-2.66932770069578	0.00876461772273417	0.0874737127319856	-2.89580897297004	TFIP11	no
DNAJB1	0.287240850321844	10.0312178417658	2.66930345169853	0.00876521091549605	0.0874737127319856	-2.89586788201319	DNAJB1	up
PCDH1	0.0678609246552826	6.81631302946119	2.66905788800559	0.00877122008348607	0.0874743372393763	-2.89646441325649	PCDH1	no
SNAPIN	-0.161835532242062	8.59241406990208	-2.66830678405412	0.00878962345483868	0.0875984830763394	-2.89828872205494	SNAPIN	no
PNLIP	-0.0837404272480118	6.01758206209231	-2.66642411242414	0.00883590603409936	0.0879628630033546	-2.9028594553869	PNLIP	no
UGT2A3	-0.0687340593718941	5.73147398310578	-2.66624523607034	0.00884031489535409	0.0879628630033546	-2.9032935833807	UGT2A3	no
RFX2	0.0799005181038153	6.8976550226675	2.66609072958456	0.00884412470305652	0.0879628630033546	-2.90366854592043	RFX2	no
SH2D4A	0.0906587728344581	6.84793396202978	2.66538031439928	0.00886166120401991	0.088077727237252	-2.90539236599109	SH2D4A	no
SWT1	0.106993853504814	7.49280772913417	2.66355339044417	0.00890690328109787	0.0884676213807898	-2.90982354977193	SWT1	no
DBNL	-0.174015678064142	10.7969040626456	-2.6631915206516	0.00891588942966865	0.088497121127143	-2.91070094631182	DBNL	no
SLC9A7	-0.100285459596559	6.64896719519459	-2.66181999188008	0.00895002255100841	0.0887320693773918	-2.9140254371193	SLC9A7	no
STAMBP	0.0939555727868058	8.1047003806893	2.6615501053925	0.00895675310857082	0.0887320693773918	-2.9146794472653	STAMBP	no
RLIM	0.108288114116344	7.43076602911282	2.66151390570816	0.00895765622198686	0.0887320693773918	-2.91476716478219	RLIM	no
MRPL51	-0.180966934559228	10.2059926121595	-2.6595768432882	0.00900610266285733	0.0891519314741799	-2.91945945200471	MRPL51	no
MED20	-0.184667386326097	8.50684958800139	-2.65670154186729	0.00907845214405364	0.0898076873160921	-2.92641900343748	MED20	no
PUS7L	-0.158485841268744	7.40193758638866	-2.65579125807789	0.00910146646235609	0.0899397561857742	-2.92862093853008	PUS7L	no
EID1	0.113368473790082	8.63779765797779	2.65568994958271	0.00910403106462391	0.0899397561857742	-2.92886595841519	EID1	no
CXCR6	-0.252144673320434	7.266891928135	-2.65503218317649	0.00912069819126823	0.0900439398614468	-2.93045660222395	CXCR6	down
PSMD5	-0.114453654617802	7.60614262956148	-2.65474706532717	0.00912793136083833	0.0900549096699744	-2.93114598161782	PSMD5	no
NMT1	-0.144462821762188	8.41867506658278	-2.65400965481348	0.00914666284848354	0.0901792295584403	-2.93292864831074	NMT1	no
CCDC142	-0.14356688566819	7.60652071955151	-2.65200359856257	0.0091977962665454	0.0906226276496201	-2.93777603652061	CCDC142	no
MYF6	0.0987165062591941	6.14567406429476	2.65137301713345	0.00921392283527729	0.0906634677458935	-2.93929909740379	MYF6	no
GNRH1	-0.131433204402419	6.71334172724007	-2.65135952610166	0.00921426813596946	0.0906634677458935	-2.93933167921045	GNRH1	no
INVS	-0.0715412680823189	6.37751760079099	-2.6505685853164	0.00923453260894092	0.0906928794455189	-2.94124160454418	INVS	no
TMX2	-0.148381320905093	9.94271565123276	-2.65054299392631	0.00923518895169964	0.0906928794455189	-2.94130339307106	TMX2	no
LGALS3BP	-0.233674329023026	7.98404097895257	-2.65052098452607	0.0092357534608693	0.0906928794455189	-2.94135653273021	LGALS3BP	no
CYP26A1	0.0811992171911484	6.31155243509236	2.64987818030522	0.00925225423279769	0.0907943027114437	-2.94290835390411	CYP26A1	no
MINPP1	-0.304897627252483	7.25875997822726	-2.64900757419029	0.00927464519847945	0.0909125975345332	-2.94500959687614	MINPP1	down
MYBPC2	0.103209816336486	6.29447397584331	2.64892895753319	0.00927666953768418	0.0909125975345332	-2.94519931164001	MYBPC2	no
TMEM176B	-0.369750705898815	7.59319987218918	-2.64865164761532	0.00928381332000196	0.0909220332471564	-2.94586846622071	TMEM176B	down
CLEC18A	-0.0875353362665825	6.33123279460688	-2.64740338644027	0.00931603144027854	0.0911237798267542	-2.9488797880814	CLEC18A	no
BFAR	-0.192937725076487	9.14979941409389	-2.64706636485713	0.00932474742417438	0.0911237798267542	-2.94969261068114	BFAR	no
INPP1	-0.15410882321901	8.73509883941938	-2.64688116443506	0.0093295401796725	0.0911237798267542	-2.9501392352161	INPP1	no
C11orf24	-0.111215099280408	8.03976224675843	-2.64682036006773	0.00933111420651474	0.0911237798267542	-2.95028586349439	C11orf24	no
OTOS	-0.0881863500792779	6.17080238335748	-2.64665536685117	0.00933538655329154	0.0911237798267542	-2.95068372585481	OTOS	no
XKR6	-0.0656242419182673	6.48406899425306	-2.64587228506007	0.00935568786861642	0.091206201701965	-2.95257174276539	XKR6	no
HDAC9	-0.083148966312474	6.47736590390031	-2.64585135505391	0.00935623102435521	0.091206201701965	-2.9526221984871	HDAC9	no
BCL2A1	0.666101079598224	9.96067094116666	2.64385650334794	0.00940813061907911	0.0916120714042669	-2.95742956237352	BCL2A1	up
TPSG1	0.108681158943208	7.15596958168353	2.64377248443112	0.00941032222242334	0.0916120714042669	-2.95763196874419	TPSG1	no
STXBP1	0.128177177463581	6.45620473179385	2.6433224234926	0.00942206976299086	0.0916163630220768	-2.95871609548369	STXBP1	no
SIGLEC9	-0.230513117699662	7.79789668853977	-2.64327840724014	0.00942321939173366	0.0916163630220768	-2.9588221151184	SIGLEC9	no
GNAI1	-0.107066573992823	5.99285172443328	-2.64261544902399	0.00944055006894124	0.0917242348177845	-2.96041876097698	GNAI1	no
OPALIN	0.0638162148571713	6.19837575852883	2.6416244073897	0.00946651106622904	0.0919157609136826	-2.96280489846504	OPALIN	no
NOM1	-0.1054693929914	7.28953048529293	-2.63995171226524	0.00951047488640461	0.0922817187196648	-2.96683048164405	NOM1	no
ARHGEF26	-0.0582350828057239	5.91317928129788	-2.63879727847259	0.00954092470267046	0.0924482475867361	-2.96960749273045	ARHGEF26	no
SPACA7	0.0733894261011665	5.88306622902974	2.63848772507892	0.00954910458024315	0.0924482475867361	-2.97035194825038	SPACA7	no
TC2N	0.270432249314781	8.17918210823195	2.6383182519222	0.00955358555467774	0.0924482475867361	-2.97075948765686	TC2N	up
RTN2	0.132734301794083	7.48405514729193	2.63813776628823	0.00955835979584598	0.0924482475867361	-2.97119348405524	RTN2	no
SLC35F2	0.18261966007342	7.48354274563916	2.63811127181325	0.00955906081437291	0.0924482475867361	-2.97125719057737	SLC35F2	no
USP53	0.151655293234174	6.64237119025663	2.63785500384868	0.00956584381946174	0.0924530634587925	-2.97187336338936	USP53	no
HIBCH	-0.167350311160478	8.21643628723388	-2.63618680407811	0.00961010485939229	0.0927471641456968	-2.97588311633856	HIBCH	no
ZBTB24	0.263134067075169	8.552818430707	2.63589557111782	0.00961785086724473	0.0927471641456968	-2.97658290813837	ZBTB24	up
HORMAD1	-0.101548527336482	5.95061141339321	-2.63579120264605	0.00962062815912086	0.0927471641456968	-2.97683367441155	HORMAD1	no
UBE2L3	-0.0987516633279686	9.000805856758	-2.63574042933746	0.0096219795217241	0.0927471641456968	-2.97695566436889	UBE2L3	no
ISM2	0.0755431823323809	6.47901355724807	2.63552186317856	0.00962779875258185	0.0927471641456968	-2.97748077657432	ISM2	no
SPRR2B	0.0978146067593455	6.74379480161199	2.63410958766212	0.00966547672884849	0.093049190236493	-2.98087289492104	SPRR2B	no
EPB41L2	-0.107321116864419	6.8051376310245	-2.63374614396025	0.00967519454669956	0.0930818258874758	-2.98174558610233	EPB41L2	no
POM121L12	0.0858671501509694	7.19993645294588	2.63268525243854	0.00970361136418719	0.0932398931746146	-2.98429236712478	POM121L12	no
DCLRE1C	-0.219918143656368	8.21819762109478	-2.63252462871723	0.00970792036529853	0.0932398931746146	-2.98467788286092	DCLRE1C	no
RAB23	-0.0784227084220532	6.01788771456853	-2.63242327897017	0.00971064013212165	0.0932398931746146	-2.98492112352273	RAB23	no
MTOR	0.105683795778517	8.03542327143573	2.63175411712359	0.00972861468381029	0.0933515472921392	-2.98652691454433	MTOR	no
TRNT1	-0.147596195825906	7.81520478259171	-2.63093860709926	0.0097505609787757	0.0934926434608924	-2.98848341473334	TRNT1	no
IL2	0.0842681774126604	5.83247774607951	2.63073562381995	0.00975603043592589	0.0934926434608924	-2.98897031190264	IL2	no
C16orf78	-0.0717817270317109	6.09077392916949	-2.62900177345362	0.00980286274135217	0.0938802805503193	-2.99312796809662	C16orf78	no
CSNK1G1	-0.0840251406320407	7.47360458663719	-2.62844054858374	0.00981806520423953	0.0939646969124031	-2.99447323315599	CSNK1G1	no
UTP25	-0.178858134034993	7.39047573193105	-2.62796555521028	0.0098309484654666	0.0940268217990986	-2.99561160337018	UTP25	no
MRPL17	-0.178627348462742	9.2513190821866	-2.62725119714009	0.00985035277930696	0.0941511951810302	-2.99732329624293	MRPL17	no
NAT1	-0.156197586346017	7.87447819808815	-2.62665305543456	0.0098666268795532	0.0942141950953693	-2.99875620634347	NAT1	no
FMO2	0.0824146814144635	6.48723887323128	2.62653823939256	0.00986975354466105	0.0942141950953693	-2.99903122730675	FMO2	no
OR7A5	0.0962715190041443	6.26512427462889	2.6251223103307	0.00990838569903521	0.0945216301120674	-3.00242196219555	OR7A5	no
RHOH	0.236210819750287	7.98031076072847	2.62341518920386	0.00995514428830914	0.0948978003281088	-3.00650788649878	RHOH	no
LRRC61	-0.0946192365721181	7.24306389332188	-2.62284064231123	0.00997092607228661	0.0948978003281088	-3.00788251700784	LRRC61	no
CPT1A	-0.126815584639966	7.20636749700797	-2.62275975948301	0.00997314959333605	0.0948978003281088	-3.00807601179706	CPT1A	no
MSMO1	-0.161940429650817	8.01862454626359	-2.62274252863284	0.00997362333835868	0.0948978003281088	-3.00811723222844	MSMO1	no
NEK1	-0.111521721855608	6.84827497447906	-2.62096126267927	0.0100227072428118	0.0952111974660816	-3.01237717791718	NEK1	no
IL6	0.70955335059529	7.62998683843778	2.62090746308083	0.0100241931120706	0.0952111974660816	-3.01250580164475	IL6	up
SLC2A3	0.393338505944097	12.1144588420336	2.62075065711089	0.0100285250072097	0.0952111974660816	-3.01288067912754	SLC2A3	up
IKBIP	-0.270243090732619	7.54156329432364	-2.62044407388841	0.0100369995067039	0.0952111974660816	-3.01361357367343	IKBIP	down
TP53RK	-0.182996806216069	8.65742626189053	-2.62008636129207	0.010046895484933	0.0952111974660816	-3.01446859920412	TP53RK	no
ERRFI1	0.257266159915633	6.75437949595434	2.61956055546502	0.010061457687882	0.0952111974660816	-3.01572522523393	ERRFI1	up
ATG16L1	-0.159238586212755	8.47476855663433	-2.61939001500539	0.0100661849003689	0.0952111974660816	-3.01613275326209	ATG16L1	no
XPOT	0.106884019315354	8.10992628200314	2.61919100835242	0.0100717037026229	0.0952111974660816	-3.01660827545589	XPOT	no
IL7	0.192830164237008	6.47754170210008	2.61909700918575	0.0100743114135161	0.0952111974660816	-3.01683287346506	IL7	no
NLGN4X	-0.0554775092568063	6.00601141660248	-2.61905476623341	0.0100754835097192	0.0952111974660816	-3.01693380485612	NLGN4X	no
CYP1A2	0.105543051709104	6.79337909372245	2.6189727701207	0.0100777589704071	0.0952111974660816	-3.01712971468642	CYP1A2	no
PCBP4	0.076056068587592	7.73301580942006	2.6181413204193	0.010100858612337	0.0953043345288147	-3.01911595841348	PCBP4	no
OR1G1	0.0889333146984308	6.36398384073059	2.61777483663305	0.0101110555689558	0.0953043345288147	-3.01999127309232	OR1G1	no
OPLAH	-0.130885555425198	6.56669965536155	-2.61745651469549	0.010119920021983	0.0953043345288147	-3.02075147018873	OPLAH	no
KAT7	0.123505629269312	8.21713130217731	2.61736003940049	0.0101226079975295	0.0953043345288147	-3.02098185061524	KAT7	no
PKNOX2	0.0666838147836062	6.77853222211187	2.61722417078389	0.0101263946349617	0.0953043345288147	-3.02130628861353	PKNOX2	no
SERPINA4	0.0896219931328757	6.78165759787056	2.61722073258118	0.0101264904737279	0.0953043345288147	-3.0213144984386	SERPINA4	no
RBM18	-0.123179059530053	7.86970377066378	-2.61674235256344	0.0101398331439344	0.0953183930793941	-3.02245669381713	RBM18	no
C14orf119	-0.233045554908438	8.47971114463112	-2.61655671945426	0.0101450149764657	0.0953183930793941	-3.02289986803562	C14orf119	no
IRF7	-0.196487563352626	9.40048923264717	-2.61647045660212	0.0101474237635847	0.0953183930793941	-3.02310579967377	IRF7	no
CABP5	0.356477125879942	7.24873749620823	2.61567817498706	0.0101695714381029	0.0954290745326554	-3.02499690140359	CABP5	up
PPP1R12C	0.0899022971386625	7.2293474441164	2.6155849111171	0.0101721814321688	0.0954290745326554	-3.02521948044956	PPP1R12C	no
ZNF528	0.185147141305166	6.68815391719718	2.61508201110326	0.0101862655367715	0.0954766251434783	-3.02641955736388	ZNF528	no
RIPK2	0.330423812613278	9.27810183860308	2.61494052144385	0.0101902312355718	0.0954766251434783	-3.02675715951595	RIPK2	up
P4HA1	-0.0730627293192985	6.74731680494424	-2.61388068924514	0.0102199807505083	0.0956171634362519	-3.02928546825721	P4HA1	no
SGMS1	0.16403628378353	7.64274393870464	2.61384076777205	0.0102211028774921	0.0956171634362519	-3.02938068633814	SGMS1	no
NANOS1	-0.0948064482580859	5.81650245286432	-2.61333864198034	0.010235226305773	0.0956171634362519	-3.03057821493233	NANOS1	no
UBXN8	-0.126356190494594	7.21342279862571	-2.61326302322979	0.0102373547800675	0.0956171634362519	-3.03075854192906	UBXN8	no
UVRAG	0.105732120038816	8.21319891155867	2.61324536074134	0.0102378519914558	0.0956171634362519	-3.03080066076343	UVRAG	no
DRAP1	-0.207469100754118	10.5188322249213	-2.61299984362984	0.0102447657269312	0.0956171634362519	-3.0313861070208	DRAP1	no
FGFR4	0.043948695844426	6.52365323654515	2.61261000364828	0.0102557522357126	0.0956171634362519	-3.03231559831272	FGFR4	no
WDR26	0.170861408489406	9.14601931512169	2.61255752235626	0.0102572320803811	0.0956171634362519	-3.03244071960306	WDR26	no
HOXD4	-0.0958283087446112	6.2745838260944	-2.61114933782272	0.0102970114756279	0.0959271936709857	-3.03579716616431	HOXD4	no
BYSL	-0.156886954499784	7.51789919207836	-2.61037489991477	0.0103189476255594	0.096019861874317	-3.03764238347788	BYSL	no
RALGAPA2	-0.103313966445096	6.83168128496516	-2.61033730065577	0.0103200137065462	0.096019861874317	-3.03773195726459	RALGAPA2	no
CYP27B1	0.11102141892581	6.55678906878998	2.6098432833055	0.0103340301976181	0.0960328819926596	-3.03890876371814	CYP27B1	no
SYT15	0.0846131419311877	7.00542544202525	2.60982779566805	0.0103344698976465	0.0960328819926596	-3.03894565390151	SYT15	no
ZNF613	-0.104187944300929	6.53497414197398	-2.60933084489596	0.010348587485839	0.0961033597958914	-3.04012924473213	ZNF613	no
PRM2	-0.08834299616018	6.18458066863154	-2.60783245532524	0.0103912597555771	0.0964387577315705	-3.04369677132591	PRM2	no
MCM4	-0.103696949654112	6.9658806836028	-2.60701917646636	0.0104144873248234	0.0965933849610037	-3.0456323597944	MCM4	no
TGFB1I1	0.266386258881664	7.10204690398746	2.60510633156002	0.0104693036685244	0.0970406156042807	-3.05018280567296	TGFB1I1	up
MCM10	-0.0875875060832714	6.02419567592043	-2.60329791025068	0.0105213667155875	0.0973837885052484	-3.05448214262398	MCM10	no
RBM14	-0.186261250374965	9.12733577173477	-2.6032710553657	0.0105221416031844	0.0973837885052484	-3.05454596761589	RBM14	no
PEX11A	-0.126825957562697	6.61632875818498	-2.60298122687234	0.0105305077708736	0.0973837885052484	-3.05523475526976	PEX11A	no
HYAL1	0.0772035728699114	6.20199253082096	2.60282705765134	0.0105349604518317	0.0973837885052484	-3.05560111643118	HYAL1	no
RECK	0.203897721647913	7.36903627284661	2.60264436508453	0.0105402391357369	0.0973837885052484	-3.05603523458471	RECK	no
SLC22A4	0.31667404646303	9.27054998510518	2.60244339739455	0.010546048612431	0.0973837885052484	-3.05651274758452	SLC22A4	up
NDST3	-0.0644459232622756	5.99038365649567	-2.6021124206129	0.0105556226228582	0.0974110469148336	-3.05729910051125	NDST3	no
BIRC5	-0.0987073578397863	6.56962687857924	-2.60124565620308	0.0105807322603024	0.0975815495605315	-3.05935799107084	BIRC5	no
DUSP4	0.346000630721813	6.90499476250685	2.59941551821844	0.0106339272418417	0.0980106953179767	-3.06370327606756	DUSP4	up
ARHGAP10	-0.109957104147857	7.56928302721491	-2.59705678375026	0.0107028420585187	0.0985840993618096	-3.06929964148806	ARHGAP10	no
ABHD10	-0.200637069891417	8.44253169440509	-2.59520650060901	0.0107571830111083	0.0990226295953715	-3.07368652389803	ABHD10	no
PDGFRL	-0.0790108314427496	6.34495898171974	-2.59491165812457	0.0107658651714275	0.0990405732781104	-3.07438531948783	PDGFRL	no
GPR183	0.496204254875861	10.3164223443367	2.59387514169304	0.0107964373883704	0.099255997580203	-3.07684137602562	GPR183	up
GRAP2	0.26885574498859	8.59309077220587	2.59356830665069	0.0108055025337327	0.099255997580203	-3.077568265347	GRAP2	up
FMNL2	-0.126832031849267	6.44264889661095	-2.59343224003866	0.0108095246854851	0.099255997580203	-3.07789058167685	FMNL2	no
MICALL1	0.118860076438175	7.85085804034682	2.59278243570976	0.0108287516236443	0.099370515523274	-3.07942964148047	MICALL1	no
HIVEP1	0.161516529333716	7.43139304604013	2.59190882525223	0.010854649286937	0.0995235150365286	-3.08149825119801	HIVEP1	no
NADK2	-0.117727522060414	7.1443224965242	-2.59176373089293	0.0108589559234282	0.0995235150365286	-3.08184175871303	NADK2	no
RAD23B	0.124122333987581	8.5482380194074	2.59090674169596	0.010884424174238	0.0996948191799755	-3.08387031584084	RAD23B	no
YWHAE	-0.287039202334846	8.7674219837595	-2.58876728595325	0.0109482401918178	0.100196796754771	-3.08893199206293	YWHAE	down
NFKBID	0.231311374576202	7.60253284000399	2.58861311752354	0.0109528517458649	0.100196796754771	-3.08929659264607	NFKBID	no
TRIM21	-0.254445323810952	9.33841994264229	-2.58820525877121	0.0109650602364322	0.100246138022323	-3.09026106600061	TRIM21	down
SKI	0.215411734215289	8.08119899216278	2.58749655234943	0.0109863032014694	0.100377962791065	-3.09193664313925	SKI	no
ZNF426	-0.15267827021654	7.6706046025931	-2.58539640040163	0.011049471625488	0.100892444202935	-3.09689961043544	ZNF426	no
GAS8	0.109990427445598	7.43135840274622	2.58509042816719	0.0110587019178237	0.100914085118602	-3.09762237188052	GAS8	no
MS4A5	0.087485414840506	6.4716722928454	2.58442389619995	0.0110788332947268	0.101035113307769	-3.09919657973143	MS4A5	no
AMH	-0.0711733516984063	6.77074111436324	-2.58378570636752	0.0110981395733116	0.101117173640751	-3.10070351475059	AMH	no
FHL2	0.223233187450269	7.24056271998566	2.58357664306626	0.0111044706629946	0.101117173640751	-3.10119709730681	FHL2	no
CETN3	-0.221766265120834	7.75586258404324	-2.5834451744122	0.0111084536100241	0.101117173640751	-3.1015074668043	CETN3	no
TLCD3A	0.106976517042899	6.86481252499442	2.58281013551983	0.0111277107383381	0.101229823723533	-3.10300646271623	TLCD3A	no
MRPL46	-0.176988910805203	8.74201249397639	-2.581654262479	0.0111628389849999	0.101463811947794	-3.10573404436239	MRPL46	no
SRFBP1	-0.213039047345527	7.70893821854176	-2.58151010248244	0.0111672271613513	0.101463811947794	-3.10607415183313	SRFBP1	no
TGDS	-0.170485922830385	7.81662189651608	-2.57885847022794	0.0112482193756609	0.102136609269118	-3.11232699693846	TGDS	no
SPATA31A1	-0.0790277943696154	5.9445130654929	-2.57821845489663	0.0112678472423476	0.102251716801316	-3.11383537719044	SPATA31A1	no
NCOA5	-0.178374836526464	8.33158877897801	-2.57732777099426	0.0112952138762359	0.102436865671658	-3.11593398152891	NCOA5	no
CD300A	-0.139725458435692	10.4920064448363	-2.57677849532397	0.0113121204111981	0.102526981668961	-3.11722785115775	CD300A	no
ZNF224	-0.135939138853451	7.63681186517338	-2.57653791023038	0.0113195327166986	0.102530989077978	-3.11779449512386	ZNF224	no
SEMA7A	0.0819780459858164	6.92568991487239	2.5760664337515	0.0113340713492792	0.102576106301113	-3.11890481660981	SEMA7A	no
BEST2	0.0940728570720095	6.54156820998365	2.57592421525701	0.0113384601526587	0.102576106301113	-3.11923970434419	BEST2	no
SLC22A1	0.10994428294826	6.28455246364334	2.57524546647647	0.0113594271345639	0.102653930596627	-3.12083775773049	SLC22A1	no
DNASE1L3	-0.116555700648824	6.90862133153378	-2.57503574508399	0.0113659126151595	0.102653930596627	-3.12133145302406	DNASE1L3	no
DMRT1	-0.0775583285623584	5.87983348750836	-2.5749683275574	0.0113679981605647	0.102653930596627	-3.12149014994098	DMRT1	no
BMPR1B	0.0669964264776928	5.99066377594498	2.57410874711097	0.0113946192875542	0.102831196147192	-3.12351323132449	BMPR1B	no
SPRN	0.0800065529979568	6.97967385697822	2.57145477296501	0.0114771670089446	0.103467578751662	-3.12975578688289	SPRN	no
SPATA16	0.0957312202160123	6.53856256645721	2.57138950456949	0.0114792038424686	0.103467578751662	-3.12990923672682	SPATA16	no
OR2C1	-0.0809281757003832	6.722196111459	-2.57068524287492	0.0115012024642364	0.103548397889232	-3.13156477921003	OR2C1	no
ZNF260	-0.242777509211541	7.51684744538231	-2.57049767325772	0.0115070678625946	0.103548397889232	-3.1320056409302	ZNF260	no
ARMCX6	0.141755081644128	8.5184026011608	2.57042668906711	0.0115092882766073	0.103548397889232	-3.1321724740576	ARMCX6	no
HASPIN	0.0837834497473491	6.42056685311422	2.56987163057823	0.0115266640258264	0.103641337298231	-3.1334768801171	HASPIN	no
ZNF493	-0.163192594896489	7.56015631399252	-2.56913194013429	0.0115498562413532	0.103786429633662	-3.13521479168325	ZNF493	no
PDCD2L	-0.150624995329862	7.66850004728619	-2.56875463737467	0.0115617023331272	0.103829451355495	-3.1361010992638	PDCD2L	no
ZNF75D	-0.153345361435285	7.29565739657312	-2.56811374814779	0.0115818492447456	0.103946920311292	-3.13760632490422	ZNF75D	no
CDH10	0.0795509406406101	6.11635999018175	2.56729101293832	0.0116077589352529	0.104115935327787	-3.13953815826006	CDH10	no
MCC	-0.0773386131574725	6.41884444962966	-2.56698534720694	0.0116173982784168	0.104138896206893	-3.1402557413936	MCC	no
POPDC2	-0.0970728475657836	6.6345966298563	-2.56640075473529	0.0116358537912988	0.104238326536697	-3.14162792527956	POPDC2	no
CCDC112	-0.127724130759532	6.72158524741427	-2.56618528324541	0.0116426628483883	0.104238326536697	-3.14213362096753	CCDC112	no
ODF3B	0.118159958693388	7.33789789704088	2.56457454212266	0.0116936770854181	0.104617435247007	-3.1459127259341	ODF3B	no
FSD1	0.0986350616155756	6.87074541625622	2.5639781641622	0.0117126160759885	0.104617435247007	-3.1473114114447	FSD1	no
IL17RC	0.0568343702027327	6.92751164359743	2.56388061833635	0.0117157164322137	0.104617435247007	-3.1475401584273	IL17RC	no
C1QC	-0.208672086330804	6.69197160374059	-2.56375187866368	0.0117198093705549	0.104617435247007	-3.14784204388216	C1QC	no
ABCG1	0.178517666321201	7.29943567892195	2.56360690009214	0.0117244201212281	0.104617435247007	-3.14818199241087	ABCG1	no
MAT1A	0.0751540739595669	6.70982553557291	2.56276962100097	0.0117510800195521	0.104617435247007	-3.15014492885314	MAT1A	no
TBCD	0.0796578568383994	7.69956312806063	2.56264435404426	0.0117550733434389	0.104617435247007	-3.15043855898293	TBCD	no
DDX58	-0.241542916576677	8.54935975526679	-2.56262361192696	0.0117557346889692	0.104617435247007	-3.15048717801047	DDX58	no
CPA4	0.101943122523311	6.56709384671115	2.56249004772044	0.0117599940764307	0.104617435247007	-3.15080024100993	CPA4	no
SYN1	0.0760340272590918	6.90278323334565	2.56241991462534	0.0117622311895229	0.104617435247007	-3.15096462118534	SYN1	no
PDZK1	-0.0822075973993908	5.96616746022536	-2.56238834046837	0.0117632384703297	0.104617435247007	-3.15103862440217	PDZK1	no
PRR13	-0.134371990063592	13.5095879017349	-2.55987662659667	0.0118436162657466	0.105268637624853	-3.15692297987061	PRR13	no
TSPAN33	0.375826802816581	9.31728645035947	2.55933923290481	0.0118608774866458	0.105297918580191	-3.15818130610291	TSPAN33	up
TNFRSF13C	0.123796256882431	7.29624326519073	2.55932835471245	0.0118612271303451	0.105297918580191	-3.1582067753669	TNFRSF13C	no
PDE4D	0.299059809040677	7.16602941614518	2.55881755083285	0.011877655676956	0.105380165867324	-3.15940262013215	PDE4D	up
MACROH2A1	-0.160915440342722	11.0988924656208	-2.55759986914368	0.0119169014605705	0.105603107666011	-3.16225248983221	MACROH2A1	no
COL11A2	0.089945192011549	7.09246567374757	2.55759241723006	0.0119171419935811	0.105603107666011	-3.16226992665276	COL11A2	no
NTNG2	-0.178207984282609	7.4839050513368	-2.5567561577834	0.0119441625322863	0.105778826520127	-3.1642264152698	NTNG2	no
NRAP	0.0533371880051288	6.18275981344817	2.55614596612791	0.0119639132878385	0.105871174894445	-3.16565364596914	NRAP	no
SPA17	-0.14082892969153	6.52108084535443	-2.55598943526122	0.0119689846260681	0.105871174894445	-3.16601972128244	SPA17	no
RHOD	0.0713853772455879	7.32807965747278	2.5551427048393	0.0119964507830964	0.106050355179897	-3.16799960831125	RHOD	no
ZNF2	-0.167110555233033	7.11602186355043	-2.55327675489099	0.0120571783376638	0.106446887313206	-3.17236066564603	ZNF2	no
DCHS2	-0.0687804549242994	6.11756949282511	-2.55318826104408	0.0120600652291574	0.106446887313206	-3.17256742169589	DCHS2	no
CYLD	0.162493689457783	8.58486596151403	2.55309783749756	0.0120630157138758	0.106446887313206	-3.17277867974214	CYLD	no
PLAG1	-0.153301477325786	6.50129322172044	-2.55274843415445	0.0120744227039244	0.106483667850556	-3.17359493457091	PLAG1	no
GPATCH2L	-0.0794101050326148	7.09503269879408	-2.55252640977183	0.0120816761815109	0.106483796662687	-3.17411356319186	GPATCH2L	no
GSTM4	-0.20921656311569	7.29418831492368	-2.55109810010005	0.0121284323643019	0.106776879147732	-3.17744901181363	GSTM4	no
LINC00479	0.0769053629336742	6.66112901612325	2.55106716050174	0.0121294469786445	0.106776879147732	-3.17752124502605	LINC00479	no
LDHD	0.100058196080465	6.14982664195775	2.55004591890598	0.0121629797837729	0.107008033863218	-3.17990505530007	LDHD	no
GSTA3	0.0870900399359265	6.4821717940054	2.54901124962482	0.0121970384027984	0.107243535508168	-3.18231934953158	GSTA3	no
STX1B	0.105337707055671	7.00736155495974	2.54849902088645	0.0122139313246946	0.107327915045554	-3.18351426242031	STX1B	no
ABHD11	-0.0845674806526722	7.05993623246363	-2.54680745823982	0.0122698672051901	0.107755072590057	-3.1874587861452	ABHD11	no
SRPRB	-0.12870948140316	8.43903557325758	-2.54646645361843	0.0122811712300569	0.107789993313924	-3.18825368842122	SRPRB	no
BARD1	-0.15634390073927	7.66994900219657	-2.54601364918411	0.0122961957834543	0.107824437889235	-3.1893090575053	BARD1	no
SLC16A14	-0.111772246000754	5.87226583713461	-2.54590643367429	0.0122997557293091	0.107824437889235	-3.18955892463706	SLC16A14	no
DESI1	-0.162341421273659	8.78407009095302	-2.54486222145518	0.012334475821862	0.108064406992013	-3.19199198869703	DESI1	no
WDHD1	-0.0542690544320656	6.0120029534243	-2.54427912958253	0.0123539019206209	0.108146386136715	-3.19335023686095	WDHD1	no
PRB4	0.0803103527495121	6.69592848082501	2.54414013367849	0.0123585367162351	0.108146386136715	-3.19367397190099	PRB4	no
FAM71F1	0.0712033820238407	5.93742018271072	2.54349422861947	0.0123800948081379	0.10827062700815	-3.19517814290705	FAM71F1	no
ALKAL2	-0.140409072704671	6.45009141576936	-2.54290497677184	0.0123997914595881	0.108378450606382	-3.19655008673557	ALKAL2	no
EPO	-0.0686230900358025	6.39542133721987	-2.54209509785665	0.0124269088245166	0.108444636972915	-3.19843525413079	EPO	no
TANK	0.172135821570173	7.74121388160324	2.54196605510914	0.012431234507538	0.108444636972915	-3.19873557988542	TANK	no
PLPP7	0.104193517365254	6.84141037576358	2.54181217643333	0.0124363944908513	0.108444636972915	-3.19909368956776	PLPP7	no
CLLU1	-0.118584243406567	6.15050210249174	-2.54179851600451	0.0124368526562411	0.108444636972915	-3.19912547947863	CLLU1	no
RAPGEF4	-0.0789735046020743	5.8948230893262	-2.54103022256368	0.0124626453226687	0.108523668336062	-3.20091317304179	RAPGEF4	no
NR1D2	0.251459464235108	8.27509874381507	2.54082088616563	0.0124696813534092	0.108523668336062	-3.2014001819281	NR1D2	up
GPR52	0.0909677397129052	6.66115572482132	2.54077710544047	0.0124711533234496	0.108523668336062	-3.20150203074198	GPR52	no
TMTC1	-0.252381922904086	6.70333179666393	-2.54065003619077	0.0124754264552197	0.108523668336062	-3.20179762812736	TMTC1	down
NUDT4	0.0905740854522037	7.20729636003778	2.54034834862101	0.0124855769820856	0.108547776244964	-3.20249938254996	NUDT4	no
LONRF2	0.0814420594467631	5.94815052937837	2.54007155052231	0.0124948966036589	0.10856463617237	-3.20314317688395	LONRF2	no
SEPTIN10	-0.148178436232083	6.68598371251017	-2.53873946813147	0.0125398343988461	0.108890769779827	-3.20624055038383	SEPTIN10	no
POP1	-0.130310079789066	6.81210444198124	-2.53620438624909	0.0126257563266543	0.109572197973501	-3.21213118530547	POP1	no
RGCC	0.417364442141478	9.89453665580838	2.53547968390393	0.0126504156999356	0.109627473509415	-3.21381418145158	RGCC	up
HTR2B	-0.0825921149997635	5.93536942810769	-2.53545027288542	0.0126514173777121	0.109627473509415	-3.21388247448883	HTR2B	no
CLU	0.1899394368992	7.22936447727799	2.53536026365946	0.0126544833459542	0.109627473509415	-3.21409147355644	CLU	no
OVCH1-AS1	0.0935176068151646	6.51893805959012	2.53424278362617	0.0126926034352008	0.109867943431229	-3.21668568668199	OVCH1-AS1	no
SLC26A4	-0.0767911638396788	5.84051552856633	-2.53410885322125	0.012697179050516	0.109867943431229	-3.21699653625012	SLC26A4	no
CRAMP1	0.107520401027555	7.32786023185515	2.53378462118031	0.0127082622846178	0.109899199416066	-3.21774901164422	CRAMP1	no
AZIN2	0.0762249596416975	7.16428213792736	2.53350330526128	0.0127178855482351	0.109908755470073	-3.21840181863332	AZIN2	no
SLFN5	-0.242113527340928	8.35789160194512	-2.53331558541353	0.0127243107114572	0.109908755470073	-3.21883739582817	SLFN5	no
FAM126A	-0.106723189392747	6.93689702104815	-2.53285927279648	0.0127399412548974	0.109979187710998	-3.21989608531844	FAM126A	no
TRPV5	0.074403605465629	6.61150446238432	2.53241991028248	0.0127550074665986	0.110020027721148	-3.22091528956161	TRPV5	no
SOST	0.066024234894936	5.93349196857168	2.53228518101332	0.0127596306792847	0.110020027721148	-3.22122779432836	SOST	no
CPT2	-0.197188046591791	8.38506890029951	-2.53174565669454	0.0127781594365904	0.110115246228614	-3.22247907456165	CPT2	no
FAM163A	-0.0934211164900365	6.33928866894861	-2.53120372260423	0.0127967952502957	0.110201692906401	-3.22373570622451	FAM163A	no
LAMP5	-0.209066899150969	7.26924356759851	-2.53101838244148	0.0128031742472495	0.110201692906401	-3.22416541664875	LAMP5	no
NSUN6	-0.178921381036181	7.49893986313284	-2.53044049527207	0.0128230821588966	0.110308502080332	-3.22550506706847	NSUN6	no
DNAJC6	0.0966679133112871	5.98614208465899	2.53017508079514	0.0128322348517204	0.110322720437643	-3.22612025673888	DNAJC6	no
MYLK3	-0.049758131985441	6.02928413715117	-2.52938938799418	0.0128593634586357	0.110475842416838	-3.22794103644424	MYLK3	no
TMTC3	-0.129747148068379	6.35657357442865	-2.52902494017757	0.012871964666011	0.110475842416838	-3.22878544503882	TMTC3	no
GSPT2	-0.183802612211714	8.41933090927839	-2.52900726567352	0.0128725760640694	0.110475842416838	-3.2288263933039	GSPT2	no
GIPC3	-0.0629983294260006	6.40422741348945	-2.52856737711427	0.0128878011236231	0.11054201430233	-3.22984544491554	GIPC3	no
PAPLN	-0.0857926443924057	6.26037386531912	-2.52793506703998	0.0129097144136304	0.110665442321971	-3.23130998801059	PAPLN	no
CELSR2	-0.0766622680640072	6.7581377203946	-2.52765849158228	0.012919309893015	0.110683196579063	-3.23195048431189	CELSR2	no
NKX6-3	0.098181640775775	7.02000222258487	2.52696000430314	0.0129435716193149	0.11077309922534	-3.23356777234407	NKX6-3	no
LYPD3	0.212866937955197	7.19632275457323	2.52692281413635	0.0129448645525737	0.11077309922534	-3.23365387193096	LYPD3	no
KRT76	-0.0749903553388016	6.53870321873993	-2.52569584502074	0.0129875856993538	0.111074061417148	-3.23649382026258	KRT76	no
ZDHHC22	0.0878326185767975	7.03971364517839	2.52516109679776	0.0130062443246943	0.111158276464376	-3.23773116905756	ZDHHC22	no
C1orf74	-0.0808995293228421	6.42973802346874	-2.52498064807489	0.0130125460279847	0.111158276464376	-3.23814865530975	C1orf74	no
CALML6	0.075606521586983	6.04856608052776	2.52371884698145	0.0130566877188757	0.111389011617393	-3.24106722108277	CALML6	no
ATP6V1G3	0.0807095832360831	6.11676787356369	2.52367082374285	0.0130583703688319	0.111389011617393	-3.24117827408366	ATP6V1G3	no
CDK15	0.0649836671413064	6.46941018790733	2.52339309436466	0.0130681053328418	0.111389011617393	-3.2418204823141	CDK15	no
SYNGR2	-0.0757200518581005	7.28821634060949	-2.52334345549626	0.0130698459586418	0.111389011617393	-3.24193525828739	SYNGR2	no
TMEFF2	-0.0807041111439171	6.13339070452569	-2.52297930325207	0.0130826215997463	0.111433331634203	-3.24277719720272	TMEFF2	no
COL4A4	-0.0728805549214231	6.09312115283947	-2.52259449502405	0.0130961340860267	0.111483872919822	-3.2436667769465	COL4A4	no
CRNKL1	-0.265041933729599	7.92398323853675	-2.52210501493684	0.0131133401903968	0.11156578033588	-3.24479815811591	CRNKL1	down
ZNF766	-0.123281769488466	7.90826846872099	-2.52178007109383	0.0131247737404307	0.111572584063091	-3.24554912391793	ZNF766	no
SH3GL3	0.16554536972034	6.37364356877807	2.52154485884006	0.0131330555489885	0.111572584063091	-3.24609266089261	SH3GL3	no
SOX18	-0.0723429924438417	6.06886597768339	-2.52125044974866	0.0131434282762462	0.111572584063091	-3.24677292881122	SOX18	no
NUSAP1	-0.175453819113781	7.28709996299529	-2.52115182053886	0.013146904858124	0.111572584063091	-3.24700080784	NUSAP1	no
FAM177A1	0.125519617992774	9.28121745132876	2.52100550217336	0.01315206395414	0.111572584063091	-3.24733885630614	FAM177A1	no
BTBD9	0.0797419734735536	6.89178692631423	2.52050345710252	0.0131697795559445	0.111644227167243	-3.24849863036965	BTBD9	no
SLC17A4	0.0657701403106463	6.1213179724533	2.52007275150624	0.0131849948549525	0.111644227167243	-3.24949344016936	SLC17A4	no
ARL5B	0.295067073915311	7.3577873799721	2.5198900643531	0.0131914533010983	0.111644227167243	-3.24991535107709	ARL5B	up
PSMD10	-0.135462561425806	8.89706007886129	-2.51977020975218	0.0131956920002976	0.111644227167243	-3.25019213723824	PSMD10	no
LMNA	0.175177560067619	7.64709230932333	2.51969202799675	0.0131984575828576	0.111644227167243	-3.25037267995328	LMNA	no
COPS7A	-0.151189755451446	9.43485787702032	-2.5193899971599	0.0132091464299809	0.111670427577598	-3.25107010385054	COPS7A	no
ZNF552	0.0999896182822519	7.05308105893066	2.51857007042991	0.0132382027050549	0.11179356689156	-3.25296303558932	ZNF552	no
GINS3	-0.0995525651014733	6.94134520187044	-2.51822077579153	0.0132505982766266	0.11179356689156	-3.253769272294	GINS3	no
SAMD5	-0.0543062787051722	5.7929077122387	-2.51812537283528	0.0132539856912183	0.11179356689156	-3.25398946276609	SAMD5	no
WBP2NL	-0.0670964724047742	5.8387238071468	-2.51812182903919	0.0132541115335745	0.11179356689156	-3.25399764172188	WBP2NL	no
GIPC1	0.139741399658392	7.8685864386492	2.51732523222318	0.0132824263616699	0.111839591816736	-3.25583590025883	GIPC1	no
HOXA2	0.0805875258375437	5.98055427005949	2.51730159003211	0.0132832675449637	0.111839591816736	-3.25589045005006	HOXA2	no
SPOCK1	-0.100946904463218	6.46057415523224	-2.51726603108838	0.0132845328132663	0.111839591816736	-3.25597249459284	SPOCK1	no
ZNF358	0.118997904977908	7.9901751451012	2.51711297735162	0.0132899800472912	0.111839591816736	-3.25632562114559	ZNF358	no
GEMIN8	-0.119432605098473	6.95918711459171	-2.516391455645	0.0133156862181487	0.111991849210387	-3.25799006447763	GEMIN8	no
CNN1	0.101319268490237	6.39564516300805	2.51538918228583	0.0133514688674053	0.112228632594019	-3.26030145881332	CNN1	no
PDZD8	0.241589217507355	7.89368262071631	2.51303792832677	0.0134357505099603	0.112868517455652	-3.2657206055864	PDZD8	no
HEATR4	-0.0830143515017863	6.12540025461671	-2.51283798026791	0.0134429396724883	0.112868517455652	-3.2661812367442	HEATR4	no
RPE	-0.119246560349095	7.2063878003684	-2.51234600044121	0.0134606435556264	0.11292556394742	-3.26731449902666	RPE	no
OR51I1	0.0967472236546971	6.58394616212677	2.51222259318377	0.0134650876385979	0.11292556394742	-3.26759873347665	OR51I1	no
FSCN2	0.0896554915945282	6.17854464977541	2.5115077862269	0.0134908547901178	0.113077193141101	-3.26924485002973	FSCN2	no
PYGB	0.103090195177398	7.64384614004609	2.51104417632213	0.0135075904701325	0.113152993061303	-3.27031226732692	PYGB	no
OXER1	0.144280602813893	7.58363226752499	2.50995838763852	0.0135468587517359	0.113356119715927	-3.27281150809761	OXER1	no
RHBDF2	-0.13049773330345	9.04147612812007	-2.50994756303417	0.0135472507451121	0.113356119715927	-3.27283641907391	RHBDF2	no
DYNLL2	0.185760998114963	8.2977526348613	2.50962841093481	0.0135588128251207	0.113388366490918	-3.27357085027804	DYNLL2	no
CD2BP2	-0.119721810989741	10.2406516335307	-2.50909110360245	0.0135782980887347	0.113486798230277	-3.27480711222552	CD2BP2	no
C4orf46	0.137385989451198	7.81690588581699	2.5075307031672	0.0136350277244438	0.113887241311394	-3.27839602469871	C4orf46	no
HLTF	-0.145761845142583	7.83122354233341	-2.50734772226127	0.0136416940306374	0.113887241311394	-3.27881675013565	HLTF	no
CARMIL1	-0.103600505257591	6.45681008299328	-2.50641591275338	0.0136756867361181	0.114106268796539	-3.28095882448056	CARMIL1	no
CTSE	0.112317328262583	6.89840950372446	2.50484653349519	0.0137331096695308	0.114520432675056	-3.28456496945059	CTSE	no
RPP14	-0.0958773408829749	7.10696495567422	-2.50427387027623	0.013754116878502	0.114630628488818	-3.28588034550272	RPP14	no
RNF186	-0.0813317909712952	6.45830615688066	-2.50304369431191	0.0137993411738968	0.114942417139311	-3.28870509048118	RNF186	no
GPR182	0.0639365284057298	6.5124218898321	2.50224246522099	0.013828867868921	0.11504486314276	-3.29054422051264	GPR182	no
METTL27	0.0897321568980098	6.88131703728161	2.50217287868286	0.0138314349220428	0.11504486314276	-3.29070392383107	METTL27	no
CTTNBP2NL	-0.128589201710345	6.27787815405043	-2.50207347022037	0.0138351028483714	0.11504486314276	-3.29093206258134	CTTNBP2NL	no
EPB41L5	-0.0801013810690936	6.3046286332622	-2.50133646617741	0.0138623236429112	0.115206090840239	-3.29262320889802	EPB41L5	no
ARHGEF38	0.10550718415602	6.94437925186317	2.50077280201179	0.0138831745776402	0.115258782158358	-3.29391630733793	ARHGEF38	no
FAM81B	0.154213316718967	6.38266751910342	2.50074146530204	0.0138843346012651	0.115258782158358	-3.29398818910271	FAM81B	no
ALDH8A1	-0.151820792189111	6.28099610472037	-2.50050224444422	0.0138931929484004	0.115267269188365	-3.2945368999417	ALDH8A1	no
KRT81	0.0952323656286662	6.74160108436201	2.50003617863244	0.0139104658927053	0.115333793860196	-3.29560580075977	KRT81	no
CNR2	0.0906736252534985	6.9515908286652	2.49986291380946	0.0139168921891127	0.115333793860196	-3.2960031307097	CNR2	no
GML	0.094657779299383	6.46799021252137	2.49946045056968	0.0139318295833381	0.115392574983617	-3.29692596294437	GML	no
EIF2S1	-0.132382687637245	8.48653754666747	-2.49907838812894	0.0139460230782487	0.115445131953314	-3.2978018949931	EIF2S1	no
CDC25A	-0.0531865839167507	6.30500061257851	-2.49859190470334	0.0139641145080121	0.115529878747389	-3.29891705494267	CDC25A	no
CNOT7	-0.106140808526657	8.94417429336223	-2.49726197701865	0.0140136793270428	0.115779639320153	-3.3019646486442	CNOT7	no
FXYD2	-0.0647774058511823	6.69675593163799	-2.49711427007488	0.0140191938905099	0.115779639320153	-3.3023030374281	FXYD2	no
CATSPER3	-0.105507833911267	6.36072970120278	-2.49692472179599	0.0140262734236989	0.115779639320153	-3.30273725647405	CATSPER3	no
TAMALIN	0.211280501879679	7.80408047907382	2.49689319362082	0.0140274512954931	0.115779639320153	-3.30280947868806	TAMALIN	no
SEH1L	-0.122646897437247	7.75159295785979	-2.4964647172732	0.0140434676660516	0.115779639320153	-3.30379091769531	SEH1L	no
CCNP	0.0854658851931065	7.14611979451222	2.49607012097891	0.0140582320776773	0.115779639320153	-3.30469462112901	CCNP	no
KIAA0825	-0.0709575715517268	5.89968852059224	-2.49584416908476	0.0140666926584085	0.115779639320153	-3.30521203850453	KIAA0825	no
TMPRSS6	0.0724992630412054	6.72407553318856	2.49577417774051	0.0140693143501042	0.115779639320153	-3.30537230639002	TMPRSS6	no
ITSN2	0.0823645534779143	7.72503652393463	2.49561358106236	0.0140753315318316	0.115779639320153	-3.30574002950061	ITSN2	no
C1QTNF4	-0.0884211907263266	6.04392726182497	-2.49549835923328	0.0140796500426322	0.115779639320153	-3.30600384349733	C1QTNF4	no
KCTD4	-0.0565700433014005	5.96665306902836	-2.49546549432784	0.0140808820356053	0.115779639320153	-3.30607908960151	KCTD4	no
TP53BP2	0.154156551667896	8.38381129613999	2.49509630278558	0.0140947283936414	0.115813964809746	-3.30692431458302	TP53BP2	no
DPF2	-0.160300504088871	9.9952278614659	-2.49477900184551	0.0141066383512203	0.115813964809746	-3.30765065283242	DPF2	no
POGZ	-0.124042907919704	7.76766023798174	-2.49454871895483	0.0141152877056941	0.115813964809746	-3.30817774544129	POGZ	no
LRRN4	0.083431517010764	6.39016417871777	2.49420019627148	0.0141283871347212	0.115813964809746	-3.30897539399589	LRRN4	no
CYP7A1	-0.0533212741118261	5.79067944822683	-2.49404773061873	0.0141341210642486	0.115813964809746	-3.30932430433409	CYP7A1	no
LCNL1	0.0648530965607605	6.94690363170444	2.4937973162642	0.0141435431671001	0.115813964809746	-3.30989732449872	LCNL1	no
MGA	-0.14202362517876	7.25314920733785	-2.49377563317141	0.0141443592804937	0.115813964809746	-3.30994693925737	MGA	no
PRKCB	-0.136166678628726	9.89233102212039	-2.4936602383317	0.0141487032475889	0.115813964809746	-3.31021097665748	PRKCB	no
TRMT10B	-0.108280146505684	6.9664996796008	-2.49298477218238	0.0141741546992091	0.115813964809746	-3.31175630764613	TRMT10B	no
PCDH15	-0.0561972375382247	5.72208097420491	-2.4929442379146	0.014175683325435	0.115813964809746	-3.31184903009611	PCDH15	no
TOP2A	-0.165056899448591	6.35484270155851	-2.49294072649888	0.0141758157547051	0.115813964809746	-3.31185706242363	TOP2A	no
PCDH7	-0.0369024097221446	5.96833602333818	-2.4926489775743	0.0141868226184421	0.115813964809746	-3.31252440001983	PCDH7	no
PDLIM5	-0.0728416557519704	7.09535195049757	-2.49263347984488	0.014187407517822	0.115813964809746	-3.31255984711429	PDLIM5	no
KLF5	0.218580218955521	6.57314270247406	2.49197159495487	0.0142124078393958	0.115953699011377	-3.31407355699202	KLF5	no
NCAM1	-0.11717929757103	6.88162849397233	-2.49161446094737	0.0142259136530944	0.115999550907439	-3.31489016297194	NCAM1	no
GJA4	-0.0620437405178293	6.30418821351249	-2.4909454340926	0.0142512452847999	0.116109539549811	-3.31641964893949	GJA4	no
ZNF264	-0.168261085272102	7.98045423549064	-2.49084137656213	0.0142551888801468	0.116109539549811	-3.31665750577038	ZNF264	no
PDHA1	-0.0722503631039082	8.22584927630812	-2.49037735891207	0.0142727862066513	0.116188536303177	-3.31771805941266	PDHA1	no
TREM2	0.0742711187172818	7.01049902234774	2.48941226363744	0.0143094485548813	0.116395339241801	-3.31992330862358	TREM2	no
C10orf99	0.0650957889655652	6.21624223571845	2.48929219762953	0.0143140155464594	0.116395339241801	-3.32019760717261	C10orf99	no
APLF	0.0736728185764379	6.10533857999934	2.48803305403043	0.0143619885920908	0.116720912811964	-3.32307349435398	APLF	no
CCDC180	-0.106136221716335	6.28022564636878	-2.48664164714343	0.0144151680067991	0.117088416002217	-3.32624996813917	CCDC180	no
VWC2	-0.0738036926009773	5.82895589255648	-2.4862559068847	0.0144299420931797	0.117132567559358	-3.32713030374094	VWC2	no
ALKBH4	-0.112386049921937	7.43531755596536	-2.48608403549082	0.0144365292308033	0.117132567559358	-3.32752250920339	ALKBH4	no
WDR55	0.0605858066473051	8.05050985860162	2.48517774941434	0.0144713080062903	0.117348364670894	-3.32959022900077	WDR55	no
AHSP	0.734693721528359	11.1307689814276	2.48451202922096	0.0144969027525204	0.117348364670894	-3.33110866359007	AHSP	up
ZSCAN21	-0.111399624015492	7.23335023526284	-2.48439168201731	0.014501534022368	0.117348364670894	-3.33138312376021	ZSCAN21	no
HOXC11	0.127760318978304	7.48619302080611	2.48432619008325	0.0145040548760785	0.117348364670894	-3.33153247770901	HOXC11	no
MSL3	-0.129986432201287	8.10187867004186	-2.48431045106544	0.0145046607458766	0.117348364670894	-3.33156836992003	MSL3	no
ZNF12	-0.204473470721425	8.47976504421917	-2.48414604567459	0.0145109908454355	0.117348364670894	-3.33194327786998	ZNF12	no
LGALS4	0.107575687747417	6.47036320488431	2.48281295650728	0.0145624100322318	0.117647749113762	-3.33498242325573	LGALS4	no
HSD17B7	-0.122674465395681	8.47410048585474	-2.4827716067041	0.0145640075551435	0.117647749113762	-3.33507666838793	HSD17B7	no
CHGA	-0.0794891161348037	6.5821507003935	-2.48238826277225	0.0145788252594587	0.117702809860943	-3.33595032560107	CHGA	no
PPP1R32	0.0846539638242181	6.63508895533879	2.48155638752682	0.0146110267659304	0.11789808213211	-3.33784579251657	PPP1R32	no
ARL11	-0.192436015449365	7.09309475612057	-2.48127482875859	0.0146219401661587	0.11791526746929	-3.33848720954554	ARL11	no
NEURL3	0.0988299889746589	7.13551146208998	2.48108792962423	0.0146291885201533	0.11791526746929	-3.33891294741797	NEURL3	no
ADGRA3	-0.0908228457933893	6.1989454222964	-2.47997070797391	0.014672583809452	0.118198043154677	-3.34145727419764	ADGRA3	no
ENTPD2	-0.0753236879979804	6.62420272572952	-2.47977129324038	0.0146803415937182	0.118198043154677	-3.34191130815351	ENTPD2	no
CMIP	0.109465296417692	8.44958864588808	2.47893497609476	0.0147129165776414	0.118395515786163	-3.34381510880282	CMIP	no
BRD7	0.128953253503852	8.80681602069792	2.4785188858809	0.01472914755495	0.11839733266961	-3.34476208804223	BRD7	no
WWC1	0.0567729795975689	6.37425183508984	2.47851651998623	0.014729239890237	0.11839733266961	-3.34476747217517	WWC1	no
MMD	0.390137386535152	9.38396488003874	2.47797179211599	0.0147505131074762	0.118503576084639	-3.34600700306028	MMD	up
WASF1	-0.107598074461065	6.5594064204566	-2.47676168632133	0.0147978695399228	0.11877969928639	-3.34875973789133	WASF1	no
AGPAT5	-0.140730123581434	7.82511128439959	-2.4765068720159	0.014807858770801	0.11877969928639	-3.34933923419201	AGPAT5	no
MZT2B	-0.153657152710248	7.88104525360757	-2.47647503401765	0.0148091073073583	0.11877969928639	-3.34941163614312	MZT2B	no
SCGB2A2	0.0634939397467589	5.78346252075159	2.47561628604276	0.0148428188628254	0.118985212791369	-3.35136418002156	SCGB2A2	no
VN1R1	-0.0713763722609819	6.010626779883	-2.4749508333386	0.0148689894246321	0.119130084115652	-3.35287681240709	VN1R1	no
SLC35B4	-0.0899667044095276	7.44999893188466	-2.47437841679136	0.0148915340808862	0.11920641743937	-3.35417767612791	SLC35B4	no
THBS4	0.0879517749088006	6.70682302064789	2.47413993540058	0.0149009356901439	0.11920641743937	-3.35471956575304	THBS4	no
UTP15	-0.114142148937701	6.86629822007192	-2.47400134557107	0.0149064017277263	0.11920641743937	-3.3550344553189	UTP15	no
WDR24	-0.11626591134796	7.3280765273938	-2.4738865190135	0.014910931889085	0.11920641743937	-3.35529534053784	WDR24	no
ARMCX5-GPRASP2	-0.109202540226789	6.94258035336858	-2.47271739550592	0.0149571264422479	0.119415165186555	-3.35795096878545	ARMCX5-GPRASP2	no
ATG4D	-0.0963484113398367	7.49615539160764	-2.47250580216187	0.0149655005914292	0.119415165186555	-3.35843147726766	ATG4D	no
NEUROD6	0.0777908569657111	6.76598795902426	2.47236100679383	0.0149712335154703	0.119415165186555	-3.35876027278354	NEUROD6	no
TRMT112	-0.173534828819115	11.4810939810526	-2.4722017241163	0.0149775423051726	0.119415165186555	-3.35912194571757	TRMT112	no
C3orf33	-0.0888280420856704	5.88515495529733	-2.47213357642936	0.0149802421902696	0.119415165186555	-3.3592766779577	C3orf33	no
PURG	0.0999540222275801	6.33606337306063	2.47186930724608	0.0149907161571148	0.119415165186555	-3.35987667656643	PURG	no
COL6A3	0.12218487696544	6.6204214093989	2.47178979495421	0.0149938688035056	0.119415165186555	-3.36005719066628	COL6A3	no
CFHR5	-0.0823202167482995	5.84024396084977	-2.47091186551318	0.0150287179122807	0.11949307779163	-3.36204998117031	CFHR5	no
ZZEF1	0.130123683810838	8.43395037337316	2.47068251281565	0.0150378338972091	0.11949307779163	-3.36257047948393	ZZEF1	no
SH3D19	0.0598182547049078	6.09426796199378	2.47045031378354	0.0150470680439643	0.11949307779163	-3.36309739354968	SH3D19	no
EIF1B	0.234801821811249	9.8366451078765	2.4703306723468	0.015051827949637	0.11949307779163	-3.36336887083297	EIF1B	no
ITGA7	-0.109163604497783	6.80608370612278	-2.47011405300503	0.0150604495190037	0.11949307779163	-3.36386037002742	ITGA7	no
SIRT4	-0.120256646141387	6.30547098128258	-2.47009189618967	0.0150613316210274	0.11949307779163	-3.36391064064759	SIRT4	no
ATF4	0.167634173204208	10.5487219420258	2.46994022867891	0.0150673710118455	0.11949307779163	-3.36425474159505	ATF4	no
RSU1	0.105512759058445	7.83015935021085	2.469908427322	0.0150686376141043	0.11949307779163	-3.36432688964719	RSU1	no
NAF1	0.126597046237768	7.28959398699599	2.46955681092338	0.0150826483273014	0.119539739706144	-3.36512455015316	NAF1	no
MCUR1	0.202829691608841	8.36070619562611	2.46925789966211	0.015094568066794	0.119569787971211	-3.36580256679571	MCUR1	no
H2BC21	0.37276510286109	9.30126432537095	2.4689562941058	0.0151066037716679	0.119600722002818	-3.3664866208622	H2BC21	up
OR12D2	0.093954990869058	6.94774445365648	2.46872339033363	0.0151159037634714	0.119609975449524	-3.36701480552481	OR12D2	no
STAC2	0.104534042002994	7.29700808637754	2.46833294176118	0.0151315060852507	0.119669061566687	-3.36790017453341	STAC2	no
CA14	0.088182506900889	6.79159188092003	2.46754223726796	0.0151631466798765	0.119854856346579	-3.36969276969016	CA14	no
CALU	-0.123471266056436	7.76787773625113	-2.46693728228925	0.0151873942468287	0.119959689767369	-3.37106390961228	CALU	no
MAP3K7	-0.140825101186717	8.68604592322696	-2.46678140371241	0.0151936477165946	0.119959689767369	-3.3714171623672	MAP3K7	no
ZNF655	-0.0919897364976396	8.20880128069333	-2.46660133860145	0.0152008743525748	0.119959689767369	-3.37182520203052	ZNF655	no
AK8	0.0750891761543446	6.9914488447544	2.46523813619738	0.0152556840027241	0.120297620582596	-3.37491345040209	AK8	no
EEF2KMT	0.0895502628041021	7.3116607338369	2.46512969368716	0.015260051666018	0.120297620582596	-3.37515905476768	EEF2KMT	no
PTCD2	-0.148455760976947	7.32373484689119	-2.46489228511593	0.015269617502092	0.12030855568065	-3.3756967123782	PTCD2	no
ZNF414	-0.0951512084706989	6.81364317068856	-2.46451291200584	0.015284914585253	0.120312061256938	-3.37655578045912	ZNF414	no
LGALSL	0.311611938889953	7.49456907492752	2.46447558827483	0.0152864202915851	0.120312061256938	-3.37664029149195	LGALSL	up
WDR34	-0.117326446868693	6.97355490656227	-2.46387420680357	0.0153106993583311	0.120367804223775	-3.37800182490583	WDR34	no
ZBTB7A	-0.100066372033703	7.19119204478025	-2.46370967011743	0.0153173480527161	0.120367804223775	-3.37837428600548	ZBTB7A	no
CSTF2T	-0.139437145385148	7.97427948026688	-2.46353908265224	0.0153242439711058	0.120367804223775	-3.37876042085282	CSTF2T	no
LHFPL3-AS2	0.144183349446426	7.234300640858	2.46348987526001	0.0153262336717288	0.120367804223775	-3.37887180028121	LHFPL3-AS2	no
CLDN12	-0.0855390248417649	6.10794449974491	-2.46154870995217	0.0154049088596055	0.120921136245889	-3.3832639883979	CLDN12	no
DCLK1	-0.0652813972159452	6.0559104222125	-2.4606432141805	0.0154417316027208	0.121145531667212	-3.38531175887616	DCLK1	no
CCDC77	-0.163083538209818	7.49286936441549	-2.45967908821674	0.0154810249023211	0.121389059868413	-3.38749138352934	CCDC77	no
C5orf22	-0.119416211022664	7.22053873221862	-2.45815247644358	0.0155434249911836	0.12181341588722	-3.39094107858069	C5orf22	no
STATH	-0.0964536247137122	5.94774268265866	-2.45682872741209	0.0155977146214285	0.122173792375513	-3.39393081908779	STATH	no
CELF2	-0.130849959090266	9.21945051898544	-2.45606271751596	0.0156292074403203	0.122355317427947	-3.39566022804172	CELF2	no
ANKRD23	0.077502283324085	7.07925509533183	2.45528541914837	0.0156612223235792	0.122494668288122	-3.39741463170099	ANKRD23	no
FUT4	0.201555370683963	8.28905934312825	2.45512512612029	0.0156678316434063	0.122494668288122	-3.39777636003906	FUT4	no
CPA1	-0.0694310033465735	5.80462490968708	-2.45502431800414	0.0156719895117774	0.122494668288122	-3.39800383983213	CPA1	no
RBM33	0.120358970894948	8.23090170137078	2.45465332394877	0.0156872997764234	0.122549219177476	-3.39884093935726	RBM33	no
EPHB1	-0.11862427048122	6.82228646114945	-2.4543192395621	0.0157010982579354	0.122591908372734	-3.39959466059391	EPHB1	no
PHLDA3	-0.0819652797587889	6.89746899220096	-2.45387754473277	0.0157193579223944	0.122605596974031	-3.40059101932661	PHLDA3	no
MACO1	-0.104924227556656	7.70934288132184	-2.45387359874584	0.0157195211348078	0.122605596974031	-3.40059991981675	MACO1	no
SLC2A14	0.397759466083365	8.95059954863193	2.4533343993764	0.0157418375116672	0.122659427658207	-3.40181600732326	SLC2A14	up
SLITRK5	-0.0583991407976416	6.01116914322683	-2.45330391861073	0.0157430998925013	0.122659427658207	-3.40188474524479	SLITRK5	no
REG3G	-0.065049327615645	6.19795716732485	-2.45304084958543	0.0157539988205052	0.122679366145914	-3.40247796702263	REG3G	no
WNK3	0.0558063434391149	6.1935127564637	2.45251688580642	0.015775726645136	0.122783565581984	-3.40365933869173	WNK3	no
ATXN1L	0.156408648302016	8.64574091348734	2.45110147237058	0.015834554914017	0.123176257422099	-3.40684952142389	ATXN1L	no
ACTR2	-0.142847772628992	11.540686027765	-2.44998009207064	0.0158813011825138	0.123474598517324	-3.4093758211531	ACTR2	no
FBXW12	-0.0988831164216757	6.86930833562003	-2.44730900274803	0.0159931450924448	0.124245355861611	-3.41538922934649	FBXW12	no
CYP2C9	0.0579330468232895	6.23796120166994	2.44720277837393	0.0159976074012135	0.124245355861611	-3.41562825076604	CYP2C9	no
RP2	0.218054118729396	8.13395810046105	2.44700842013941	0.0160057749393442	0.124245355861611	-3.41606556317982	RP2	no
GATA3	0.224586944361633	8.06373393698928	2.4466327353545	0.0160215729197153	0.124302393274796	-3.41691077850581	GATA3	no
TMEM88	0.268521057024863	7.66575577714086	2.4459790335671	0.016049094969604	0.12440191924903	-3.41838120041349	TMEM88	up
ATP6V1A	-0.212070103776275	11.4510114539156	-2.4459263485943	0.0160513149377742	0.12440191924903	-3.41849969353433	ATP6V1A	no
SLC26A1	-0.0605196233156633	6.43457877822919	-2.44558073012281	0.0160658849293739	0.124449271885777	-3.41927696332796	SLC26A1	no
GPM6A	-0.116241996737814	6.39165131588017	-2.44536109772547	0.0160751499396192	0.124455502953578	-3.41977084907454	GPM6A	no
OR10A4	-0.0822303008752172	6.22033274030156	-2.44474641567337	0.0161011051076911	0.124590876451413	-3.42115286979078	OR10A4	no
GREB1	-0.0444206375344391	6.15846988066035	-2.44419881489261	0.0161242591930396	0.12470444412703	-3.42238380732469	GREB1	no
HNRNPAB	-0.094272829352974	10.0258672178252	-2.44266587285039	0.0161892341149001	0.125085439675357	-3.42582835992675	HNRNPAB	no
AKT3	-0.0768757599058674	6.85918434701805	-2.44255861174859	0.0161937891794339	0.125085439675357	-3.42606930569704	AKT3	no
WDSUB1	-0.157364585592241	8.62367026829019	-2.44243518589568	0.0161990321265503	0.125085439675357	-3.42634655144675	WDSUB1	no
MGAT4A	0.214405204851166	8.62220955887319	2.44167127451272	0.0162315156097003	0.12527051134244	-3.42806221200174	MGAT4A	no
SFMBT1	0.0984106376802245	7.08605501373459	2.44031472775117	0.0162893425319643	0.125588788774001	-3.43110768614214	SFMBT1	no
DHRS7B	-0.220948910784434	7.97480028973844	-2.4403032951979	0.0162898306581097	0.125588788774001	-3.43113334603269	DHRS7B	no
TMEM91	0.21064155477341	8.94965797877215	2.43910302015154	0.0163411503482714	0.125853400484011	-3.43382671673694	TMEM91	no
PURB	0.141322569179838	8.47038993584752	2.43909620505291	0.0163414421494821	0.125853400484011	-3.4338420061787	PURB	no
AQP1	0.0796542087581464	6.63085169594666	2.43871994044735	0.0163575598268761	0.125853400484011	-3.4346860838625	AQP1	no
TMEM26	0.0638189503943352	5.78251465217129	2.4386830686235	0.0163591400304995	0.125853400484011	-3.43476879249659	TMEM26	no
NAGA	-0.156665921434083	8.67948401809451	-2.43850132351448	0.0163669310078799	0.125853400484011	-3.43517645577284	NAGA	no
TTC32	0.196744683237483	9.13787337867254	2.43818957956717	0.0163803024203724	0.125854667662759	-3.43587564974353	TTC32	no
COLQ	-0.157076650243785	7.02331348393307	-2.43809858441733	0.0163842072450159	0.125854667662759	-3.43607972290049	COLQ	no
SIM2	-0.0512833267227153	6.28456953251421	-2.43775711065888	0.0163988681143185	0.125898126736314	-3.43684547923975	SIM2	no
NPR1	0.0800920114268679	7.23101602750341	2.43756823697984	0.0164069822538079	0.125898126736314	-3.43726898814748	NPR1	no
PTRH2	-0.163189545631809	8.57987953320629	-2.4372546881067	0.0164204604184747	0.125935856494142	-3.43797198990609	PTRH2	no
PLEKHN1	0.0856913853906462	7.33807341513257	2.43522546849788	0.0165079268096927	0.12654070003678	-3.44251971180089	PLEKHN1	no
SPATS2	-0.0934983723878657	6.70784607363703	-2.43407234167081	0.0165578152163529	0.12685701137112	-3.44510249923813	SPATS2	no
VPS35L	-0.08423338864658	7.07189001704106	-2.43340303154984	0.0165868335061353	0.126971290423212	-3.44660112728231	VPS35L	no
FASLG	-0.235786425718244	7.39826478793335	-2.43333018413026	0.0165899945746712	0.126971290423212	-3.44676421509817	FASLG	no
PRPH2	0.0941680204371842	6.56941028381688	2.43288084649528	0.0166095045455461	0.127054504349965	-3.44777007740812	PRPH2	no
ANKRD46	-0.22125680652787	7.99776370928418	-2.43228456218364	0.0166354263911293	0.127186653957127	-3.44910463032816	ANKRD46	no
ETNPPL	0.0606276254290794	5.76421518066454	2.43148097872006	0.0166704169763557	0.12738796556997	-3.45090268056199	ETNPPL	no
CCND1	-0.0572885068691846	6.22751026050224	-2.43109161830058	0.0166873945210787	0.127451491902942	-3.45177369931982	CCND1	no
WDR62	0.0733892577234725	6.5436378809048	2.43080607187238	0.0166998551752825	0.127480472043802	-3.45241240181113	WDR62	no
GLYAT	0.056057911553455	6.0754267710427	2.4298755524941	0.0167405186024548	0.127722064815611	-3.45449329738282	GLYAT	no
MARCHF8	0.178954318854668	7.68453247125461	2.42968471557654	0.0167488690026726	0.127722064815611	-3.45491997294952	MARCHF8	no
NTHL1	-0.118540430788231	7.49774438259467	-2.42889360981344	0.016783524759535	0.127908270236547	-3.45668841791471	NTHL1	no
PMVK	-0.102197474920528	8.23360899715594	-2.42873050545491	0.0167906777584482	0.127908270236547	-3.45705295891677	PMVK	no
CTSF	0.102982484630655	7.56107372346041	2.42844664565556	0.0168031329996247	0.127936897735237	-3.45768733823476	CTSF	no
SYCP3	-0.0861336958452812	5.80611496731925	-2.42823777530025	0.0168123030936594	0.127940495865354	-3.4581540863558	SYCP3	no
MORF4L1	0.0672465483277751	8.7585451504021	2.42730217090873	0.0168534338752536	0.128127710780013	-3.46024437664124	MORF4L1	no
SIGLEC1	-0.233653774441291	6.95811035469575	-2.42728192354141	0.0168543249734415	0.128127710780013	-3.46028960455325	SIGLEC1	no
TXNDC17	-0.118013268139725	8.91437988230554	-2.42704414576811	0.0168647928466633	0.128141065482653	-3.4608207196091	TXNDC17	no
ACTL7A	-0.0819727789964491	6.3697674719318	-2.42672524782439	0.0168788410177817	0.128144407820947	-3.46153295669758	ACTL7A	no
PTPRD	0.0597610960496153	7.58460979352945	2.42649823830552	0.016888847640836	0.128144407820947	-3.46203991623532	PTPRD	no
MCCC2	-0.0873301909275099	7.00022044284685	-2.4262676582365	0.0168990170580795	0.128144407820947	-3.4625548061833	MCCC2	no
PIGN	-0.0977414899258875	7.44955502290063	-2.42624360384363	0.0169000782578272	0.128144407820947	-3.46260851761022	PIGN	no
PRRX2	0.0661122236248817	7.15115691489712	2.42586281354131	0.0169168853594549	0.12820497454611	-3.46345872680871	PRRX2	no
FAM161A	-0.0753232817243132	6.14474606771022	-2.42566783467489	0.0169254969795069	0.12820497454611	-3.46389401954302	FAM161A	no
PFDN2	-0.0919037976389099	8.296438489495	-2.42413979325365	0.0169931210691719	0.128650957759917	-3.46730430848115	PFDN2	no
GPANK1	-0.0903517855540059	7.75054955092842	-2.42384775976556	0.0170060724540752	0.128682780761032	-3.46795585143555	GPANK1	no
EPM2AIP1	-0.134083646244255	8.49117266465959	-2.42309172813602	0.0170396424826783	0.128870509470539	-3.46964227420889	EPM2AIP1	no
TCL1A	-0.318713977404306	7.83274711145358	-2.42248510829962	0.017066620800402	0.129008217869432	-3.47099507540861	TCL1A	down
HILS1	-0.097851703675774	6.49493531846308	-2.42183166492421	0.0170957240115204	0.129161838833829	-3.47245195745759	HILS1	no
BTN3A2	-0.278562235495441	10.5357087066002	-2.42147380815744	0.0171116810186706	0.129189304582224	-3.47324966671423	BTN3A2	down
SPRY4	0.0787770967139449	6.54201383574853	2.42135628827684	0.017116924176122	0.129189304582224	-3.4735116108261	SPRY4	no
PRIMA1	0.0798165731694267	6.30794367606507	2.42111101183507	0.017127871804842	0.129205638076526	-3.47405827933511	PRIMA1	no
HOXB1	0.126362582289191	7.45101331790352	2.42064919491721	0.0171485013687148	0.129294953938388	-3.47508743572433	HOXB1	no
TMEM74	-0.055920199593527	5.88852273302977	-2.41883175860971	0.0172299018156075	0.12984213919446	-3.47913587798568	TMEM74	no
ATPSCKMT	-0.116673601565779	6.89916182571328	-2.41761078542396	0.017284780288717	0.130089786025972	-3.48185413833611	ATPSCKMT	no
TMCC1	-0.102980156480272	7.23791616744653	-2.41739556844634	0.0172944696348264	0.130089786025972	-3.48233315005248	TMCC1	no
MEOX2	-0.0590078461730696	5.68083561150765	-2.41736993265649	0.0172956241130106	0.130089786025972	-3.48239020548049	MEOX2	no
SH3BGRL	0.115326565068615	8.98021607283928	2.41718166959873	0.0173041044219365	0.130089786025972	-3.48280919020897	SH3BGRL	no
CEP76	-0.174013447216322	6.96972529957299	-2.41698132728992	0.0173131329009834	0.130089786025972	-3.48325502560624	CEP76	no
RGS12	-0.05240925897259	6.63171982764661	-2.41692158442963	0.0173158260393509	0.130089786025972	-3.4833879690704	RGS12	no
ARPC2	-0.0748497264822436	11.6471180745557	-2.41649046784895	0.0173352713158543	0.130165601156189	-3.48434722893084	ARPC2	no
TMBIM6	-0.143929078331032	12.7016290356094	-2.41630561139939	0.0173436151098661	0.130165601156189	-3.48475849858121	TMBIM6	no
EMC3	0.141309354811192	8.19528182689365	2.41603023415396	0.0173560513273049	0.13019251148631	-3.4853711072277	EMC3	no
RPP40	-0.169811364017519	7.96948449678926	-2.41570710528875	0.0173706541481299	0.130200937512296	-3.48608986528285	RPP40	no
EGFLAM	0.0685918909538357	6.24903992808056	2.41556007290629	0.0173773024421322	0.130200937512296	-3.48641689120009	EGFLAM	no
MEAK7	-0.0767568358685553	6.55055395845818	-2.41541801043191	0.0173837281627566	0.130200937512296	-3.48673284625877	MEAK7	no
SYNJ1	-0.100552764398068	6.73979888046907	-2.41471855650232	0.0174153964338977	0.13037174633213	-3.48828822942804	SYNJ1	no
ZNF74	-0.0788196280620506	6.97265177443287	-2.41432279800971	0.0174333373881756	0.130439670895251	-3.48916810335478	ZNF74	no
GUSBP3	-0.27294808160735	8.41179673585566	-2.41354064047088	0.0174688433323204	0.130638884300169	-3.49090666336716	GUSBP3	down
HIF1AN	-0.120011761318127	8.3048458664095	-2.4131535537214	0.0174864388525413	0.13070402211427	-3.49176688363705	HIF1AN	no
SLC34A3	0.076291328234861	7.00221895072892	2.41294557859677	0.0174958991303546	0.13070831701753	-3.49222901438694	SLC34A3	no
VWA5A	-0.103944860627034	7.49386060188109	-2.41263239890264	0.0175101534886323	0.130748404983645	-3.49292484754319	VWA5A	no
PARVA	0.0531055144529438	6.22034981380109	2.4123144863152	0.0175246338205548	0.130790138762233	-3.49363111377076	PARVA	no
SS18	-0.142635007020856	7.58801556580031	-2.41136934016895	0.017567746358414	0.131034533269283	-3.4957303338568	SS18	no
PHF23	-0.281072072757953	8.81929612405014	-2.41120623085996	0.0175751960666414	0.131034533269283	-3.49609253388776	PHF23	down
CBLL1	-0.164296767711511	8.97255308466966	-2.41092496219731	0.0175880490741669	0.131063932057242	-3.49671706672986	CBLL1	no
ATP8A2	-0.0921437389672581	6.62152567281884	-2.41051336934897	0.0176068725028665	0.131118405849967	-3.49763085572502	ATP8A2	no
TMEM208	-0.115040131182511	8.92220224865503	-2.41037540028104	0.0176131862650941	0.131118405849967	-3.49793713354289	TMEM208	no
THAP6	-0.11065807579137	7.33830796309866	-2.40750501935221	0.0177449982202769	0.131985214550795	-3.50430554018588	THAP6	no
GPATCH2	-0.103724246236487	6.52692766413656	-2.40744920454909	0.0177475699783461	0.131985214550795	-3.50442930709523	GPATCH2	no
IL1F10	0.055346092163278	6.71107170126245	2.40705714658132	0.0177656440224561	0.132052866887483	-3.50529860629462	IL1F10	no
ZMYND12	0.114961209013441	6.29886483379765	2.40681833559625	0.0177766613255901	0.132068024292642	-3.50582805313743	ZMYND12	no
TSPYL2	0.204620334939008	8.36101726966558	2.40652189634638	0.0177903456935391	0.132083638088372	-3.50648519714081	TSPYL2	no
TMEM155	-0.0923973250832457	6.03741200368456	-2.40638385263737	0.0177967213250274	0.132083638088372	-3.50679118653671	TMEM155	no
GPR45	-0.0627873492604465	6.3622202940556	-2.40593386972845	0.0178175181497242	0.13217130205872	-3.50778851515812	GPR45	no
C1orf216	-0.0936450880187119	7.79819460549234	-2.40546276559049	0.0178393142618086	0.132265639871214	-3.50883247736216	C1orf216	no
RNF25	-0.100207367930194	7.54432334520985	-2.40527045377961	0.0178482185686172	0.132265639871214	-3.50925858587585	RNF25	no
ZNF83	-0.17656506886189	7.775108164135	-2.40500013026019	0.0178607416018411	0.132291797060968	-3.50985749468605	ZNF83	no
EFCAB13	-0.0602376273920537	6.12721618068062	-2.40461986922919	0.017878370821775	0.132355729636794	-3.51069987092699	EFCAB13	no
COPG2	-0.127989164677341	6.73420301536375	-2.40371307760182	0.0179204728276583	0.132600681737854	-3.51270816701431	COPG2	no
CRK	-0.191881726298707	8.84049733650947	-2.40289648045178	0.0179584624662434	0.132814973795093	-3.51451612663625	CRK	no
CFAP251	0.0585392992614562	6.22415749844885	2.40259739425776	0.017972394404197	0.132851216927507	-3.51517817081892	CFAP251	no
GRAMD2B	-0.110314141920927	6.77077859662629	-2.40182593007501	0.0180083748222199	0.133050323272152	-3.51688550974455	GRAMD2B	no
CYTH2	0.0826816427049115	7.47974487611148	2.40140289935193	0.0180281317487548	0.133129426718967	-3.51782151695359	CYTH2	no
PPP5C	0.0938336087679801	7.34800762184888	2.40110925045078	0.0180418574334513	0.133163935196221	-3.51847116425239	PPP5C	no
GALNS	0.117202640881849	7.47315257560529	2.40032747532869	0.0180784442728203	0.133367058803002	-3.52020035940436	GALNS	no
DTNBP1	-0.0857416409022367	8.19932278576756	-2.40009456063704	0.0180893573394555	0.133380674918993	-3.5207154419705	DTNBP1	no
CHAMP1	-0.199472249039509	8.618386343649	-2.39887547862085	0.0181465721133823	0.13367984931974	-3.52341066824769	CHAMP1	no
SLC28A1	0.0593898562206849	6.31951653809775	2.39884281422635	0.0181481073481659	0.13367984931974	-3.52348286795791	SLC28A1	no
TOMM22	-0.174507720449686	8.94995095251807	-2.39828255350841	0.0181744576993609	0.133709137403716	-3.52472110257628	TOMM22	no
TNIP1	0.271771403775158	10.4710494336957	2.39809421011934	0.0181833235475214	0.133709137403716	-3.52513730292816	TNIP1	up
[truncated: 12,711 more rows]
