# Supplementary material for: Identifying immune cell infiltration and effective diagnostic biomarkers for ischemic stroke using bioinformatics analysis
Source: PLoS One. 2024 Dec 5;19(12):e0310108. doi: 10.1371/journal.pone.0310108 (PMC11620413; doi:10.1371/journal.pone.0310108)
Supplement: S1 Raw data — (ZIP) [file pone.0310108.s002.zip › Table4. WGCNA IS Ubiquitination gene1.txt]

ANXA3
RGCC
PLAUR
KBTBD7
CXorf21
PRKAR2B
CDKN1A
H2BC4
WSB1
CXCR4
TRMT1L
RMI1
PHF23
MINPP1
TOB1
DNAJB1
DNAAF2
EIF1
ZNF57
ZNF322
BBS10
HBEGF
ZNF404
AIM2
ZEB2
CHAC2
TRAPPC10
SERPINB8
KHDC4
DHFR2
KBTBD6
BCLAF3
NANP
