# Supplementary material for: Identifying immune cell infiltration and effective diagnostic biomarkers for ischemic stroke using bioinformatics analysis
Source: PLoS One. 2024 Dec 5;19(12):e0310108. doi: 10.1371/journal.pone.0310108 (PMC11620413; doi:10.1371/journal.pone.0310108)
Supplement: S1 Raw data — (ZIP) [file pone.0310108.s002.zip › Table5.GSEA.csv]

	ID	Description	setSize	enrichmentScore	NES	pvalue	p.adjust	qvalues	rank	leading_edge	core_enrichment
KEGG_PATHWAYS_IN_CANCER	KEGG_PATHWAYS_IN_CANCER	KEGG_PATHWAYS_IN_CANCER	289	0.405268440448622	1.68886655394379	0.00148809523809524	0.0249586321014892	0.0203210729526519	2526	tags=24%, list=17%, signal=20%	CXCL8/PTGS2/JUN/FOS/IL6/CDKN1A/MMP9/FAS/ITGA2B/EGF/WNT10B/FOXO1/RALGDS/CDC42/BIRC3/PIK3R1/PDGFA/ARAF/BCL2/TCF7/BCL2L1/VEGFA/KRAS/SLC2A1/PRKCA/HIF1A/CDKN1B/DAPK1/ETS1/RB1/BIRC2/FZD6/FGF3/NCOA4/DAPK2/MTOR/WNT11/ITGA6/PLCG1/GLI1/ITGA3/SMAD3/TRAF5/FLT3/BCR/MAX/TRAF1/EGFR/CTBP1/PPARD/PIK3R5/RARA/WNT7B/STAT3/TGFA/LAMB3/AXIN1/EGLN1/MAPK9/CTNNB1/ZBTB16/PIK3CB/ELOC/WNT9B/PPARG/VEGFB/FGF18/FGF17
KEGG_MAPK_SIGNALING_PATHWAY	KEGG_MAPK_SIGNALING_PATHWAY	KEGG_MAPK_SIGNALING_PATHWAY	235	0.470634185355969	1.90592080932894	0.00153846153846154	0.0249586321014892	0.0203210729526519	1115	tags=14%, list=8%, signal=14%	IL1B/TNF/JUN/DUSP2/FOS/GADD45A/GADD45B/IL1A/IL1R2/DUSP4/FAS/MAP3K8/NR4A1/PLA2G12A/EGF/DDIT3/MAPK7/RASGRP1/ATF4/CDC42/DUSP8/MAPKAPK5/PDGFA/TAB2/KRAS/MAPK8IP2/PRKCA/JUND/DUSP9/JMJD7-PLA2G4B/RASA1/PPP3CC/DUSP16/FGF3
KEGG_CYTOKINE_CYTOKINE_RECEPTOR_INTERACTION	KEGG_CYTOKINE_CYTOKINE_RECEPTOR_INTERACTION	KEGG_CYTOKINE_CYTOKINE_RECEPTOR_INTERACTION	220	0.558069669055742	2.23796272601734	0.0015552099533437	0.0249586321014892	0.0203210729526519	763	tags=16%, list=5%, signal=16%	CXCL8/CCL3/IL1B/TNF/CCL20/CXCL1/CXCL3/CXCL2/OSM/PF4V1/IL6/CXCR4/CXCL5/IL1A/IL1R2/IFNB1/FAS/TNFSF4/IL1RAP/CCL2/TNFSF8/LEP/TNFSF18/EGF/IL18R1/IL7/CXCL16/XCL1/PDGFA/CCL7/IL12B/PRL/EDA2R/PPBP/VEGFA/TNFRSF12A
KEGG_CHEMOKINE_SIGNALING_PATHWAY	KEGG_CHEMOKINE_SIGNALING_PATHWAY	KEGG_CHEMOKINE_SIGNALING_PATHWAY	161	0.52022605888077	2.01646619287162	0.00161290322580645	0.0249586321014892	0.0203210729526519	836	tags=14%, list=6%, signal=13%	CXCL8/CCL3/CCL20/CXCL1/CXCL3/CXCL2/PF4V1/CXCR4/CXCL5/GNG11/CCL2/CXCL16/CDC42/XCL1/ITK/FOXO3/PIK3R1/CCL7/ADCY4/PPBP/KRAS/GNG8
KEGG_T_CELL_RECEPTOR_SIGNALING_PATHWAY	KEGG_T_CELL_RECEPTOR_SIGNALING_PATHWAY	KEGG_T_CELL_RECEPTOR_SIGNALING_PATHWAY	98	0.584594566700643	2.0996386413689	0.00167224080267559	0.0249586321014892	0.0203210729526519	1346	tags=24%, list=9%, signal=22%	TNF/JUN/FOS/BCL10/ICOS/NFKBIE/MAP3K8/NCK2/GRAP2/CTLA4/CD3G/MALT1/RASGRP1/CDC42/ITK/PIK3R1/CD3D/KRAS/PPP3CC/PRKCQ/LAT/CD40LG/NFKBIB/PLCG1
KEGG_APOPTOSIS	KEGG_APOPTOSIS	KEGG_APOPTOSIS	80	0.491943339194401	1.72014114076302	0.00171232876712329	0.0249586321014892	0.0203210729526519	1084	tags=16%, list=7%, signal=15%	IL1B/TNF/PRKAR2B/IL1A/FAS/IL1RAP/BIRC3/PIK3R1/BCL2/BCL2L1/IRAK2/PPP3CC/BIRC2
KEGG_TOLL_LIKE_RECEPTOR_SIGNALING_PATHWAY	KEGG_TOLL_LIKE_RECEPTOR_SIGNALING_PATHWAY	KEGG_TOLL_LIKE_RECEPTOR_SIGNALING_PATHWAY	84	0.679861061749367	2.38413544149806	0.00171526586620926	0.0249586321014892	0.0203210729526519	774	tags=17%, list=5%, signal=16%	CXCL8/CCL3/IL1B/TNF/JUN/FOS/IL6/IFNB1/MAP3K8/PIK3R1/TICAM1/IL12B/TAB2/CTSK
KEGG_ERBB_SIGNALING_PATHWAY	KEGG_ERBB_SIGNALING_PATHWAY	KEGG_ERBB_SIGNALING_PATHWAY	79	0.519249299590236	1.80188132313396	0.00175131348511384	0.0249586321014892	0.0203210729526519	1346	tags=18%, list=9%, signal=16%	JUN/EREG/CDKN1A/HBEGF/NCK2/EGF/PIK3R1/ARAF/KRAS/PRKCA/CDKN1B/MTOR/ELK1/PLCG1
KEGG_HEMATOPOIETIC_CELL_LINEAGE	KEGG_HEMATOPOIETIC_CELL_LINEAGE	KEGG_HEMATOPOIETIC_CELL_LINEAGE	73	0.608327299328395	2.08210552288753	0.00178571428571429	0.0249586321014892	0.0203210729526519	2112	tags=40%, list=14%, signal=34%	IL1B/TNF/IL6/IL1A/IL1R2/ANPEP/CD3G/ITGA2B/GYPA/CD55/IL7/CD5/CD3D/GP9/IL4R/ITGA6/CD44/MS4A1/ITGA3/IL2RA/EPOR/FLT3/FCER2/CD33/CD8B/IL7R/CD2/CSF2/MME
KEGG_LEISHMANIA_INFECTION	KEGG_LEISHMANIA_INFECTION	KEGG_LEISHMANIA_INFECTION	58	0.666876874649637	2.21995558875615	0.00181818181818182	0.0249586321014892	0.0203210729526519	702	tags=17%, list=5%, signal=16%	PTGS2/IL1B/TNF/JUN/FOS/IL1A/HLA-DPA1/FCGR2A/IL12B/TAB2
KEGG_NOD_LIKE_RECEPTOR_SIGNALING_PATHWAY	KEGG_NOD_LIKE_RECEPTOR_SIGNALING_PATHWAY	KEGG_NOD_LIKE_RECEPTOR_SIGNALING_PATHWAY	55	0.763821654034301	2.51232993782918	0.00183150183150183	0.0249586321014892	0.0203210729526519	702	tags=24%, list=5%, signal=23%	CXCL8/IL1B/TNF/CXCL1/TNFAIP3/CXCL2/IL6/NLRP3/RIPK2/CCL2/BIRC3/CCL7/TAB2
KEGG_EPITHELIAL_CELL_SIGNALING_IN_HELICOBACTER_PYLORI_INFECTION	KEGG_EPITHELIAL_CELL_SIGNALING_IN_HELICOBACTER_PYLORI_INFECTION	KEGG_EPITHELIAL_CELL_SIGNALING_IN_HELICOBACTER_PYLORI_INFECTION	62	0.583508774104536	1.94342058371425	0.00183823529411765	0.0249586321014892	0.0203210729526519	518	tags=10%, list=4%, signal=9%	CXCL8/JUN/CXCL1/HBEGF/GIT1/CDC42
KEGG_RIG_I_LIKE_RECEPTOR_SIGNALING_PATHWAY	KEGG_RIG_I_LIKE_RECEPTOR_SIGNALING_PATHWAY	KEGG_RIG_I_LIKE_RECEPTOR_SIGNALING_PATHWAY	61	0.572259229494165	1.90412925722255	0.0018450184501845	0.0249586321014892	0.0203210729526519	678	tags=11%, list=5%, signal=11%	CXCL8/TNF/DDX3Y/IFNB1/TANK/CYLD/IL12B
KEGG_BLADDER_CANCER	KEGG_BLADDER_CANCER	KEGG_BLADDER_CANCER	35	0.706060257752629	2.11590362992472	0.00193050193050193	0.0249586321014892	0.0203210729526519	1192	tags=31%, list=8%, signal=29%	CXCL8/CDKN1A/THBS1/MMP9/EGF/ARAF/VEGFA/KRAS/DAPK1/RB1/DAPK2
KEGG_AMINOACYL_TRNA_BIOSYNTHESIS	KEGG_AMINOACYL_TRNA_BIOSYNTHESIS	KEGG_AMINOACYL_TRNA_BIOSYNTHESIS	27	-0.643571931956935	-1.97004381710655	0.00210970464135021	0.0254571026722925	0.0207269227922126	2736	tags=56%, list=19%, signal=45%	NARS1/EPRS1/AARS1/SARS2/EARS2/FARSA/WARS2/VARS1/FARSB/DARS2/MTFMT/PARS2/RARS1/SEPSECS/HARS2
KEGG_GRAFT_VERSUS_HOST_DISEASE	KEGG_GRAFT_VERSUS_HOST_DISEASE	KEGG_GRAFT_VERSUS_HOST_DISEASE	27	0.704192707600855	2.01641203328997	0.00378787878787879	0.0428503787878788	0.0348883572567783	695	tags=26%, list=5%, signal=25%	IL1B/TNF/IL6/IL1A/FAS/HLA-DPA1/KLRD1
KEGG_AMINO_SUGAR_AND_NUCLEOTIDE_SUGAR_METABOLISM	KEGG_AMINO_SUGAR_AND_NUCLEOTIDE_SUGAR_METABOLISM	KEGG_AMINO_SUGAR_AND_NUCLEOTIDE_SUGAR_METABOLISM	36	-0.556351880899318	-1.83627506171352	0.00413223140495868	0.0439961108410306	0.0358212010336975	2188	tags=36%, list=15%, signal=31%	HK3/CMAS/UGP2/GALK2/GNPDA1/UGDH/NPL/GALT/PGM3/FPGT/RENBP/NANP/NAGK
