# Supplementary material for: Identifying immune cell infiltration and effective diagnostic biomarkers for ischemic stroke using bioinformatics analysis
Source: PLoS One. 2024 Dec 5;19(12):e0310108. doi: 10.1371/journal.pone.0310108 (PMC11620413; doi:10.1371/journal.pone.0310108)
Supplement: S1 Raw data — (ZIP) [file pone.0310108.s002.zip › Table6.GSVA_enrichment_results.csv]

geneset	GSM554014	GSM554015	GSM554016	GSM554017	GSM554018	GSM554019	GSM554020	GSM554021	GSM554022	GSM554023	GSM554024	GSM554025	GSM554026	GSM554027	GSM554028	GSM554029	GSM554030	GSM554031	GSM554032	GSM554033	GSM554034	GSM554035	GSM554036	GSM554037	GSM554038	GSM554039	GSM554040	GSM554041	GSM554042	GSM554043	GSM554044	GSM554045	GSM554046	GSM554047	GSM554048	GSM554049	GSM554050	GSM554051	GSM554052	GSM554053	GSM922887	GSM922888	GSM922889	GSM922890	GSM922891	GSM922892	GSM922893	GSM922894	GSM922895
KEGG_ABC_TRANSPORTERS	0.0727309843432719	-0.288715139925129	-0.260197257138264	-0.152950898782052	-0.0785482062494492	-0.387361158145006	-0.214272298395703	-0.431515503353944	-0.0598313015178964	-0.0440624553422176	-0.250095909827721	0.149154257103274	-0.246601827996208	-0.0425682051402865	0.103639914609777	-0.0708454797114297	-0.19442586542559	0.0509046376085365	-0.146453352056936	0.126284295178208	-0.0470097527171804	0.237858965071868	0.0832916278415413	0.0371567079412202	-0.19687220202314	-0.380441191423642	-0.122602217318404	-0.143381332615873	-0.0210709928773586	-0.0944863695012331	-0.0870917530030369	-0.335953375404966	-0.330744351061037	0.127060557373298	-0.192036837320235	-0.0311685575668656	0.104737155424507	-0.0141372013024654	0.0621619137106366	-0.16639451467797	-0.291942291452338	-0.0280641936718361	-0.01190861425392	0.12406492349789	-0.0143232065429583	-0.0658427183203603	-0.366491571943045	-0.165090195728131	0.10361593513207
KEGG_ACUTE_MYELOID_LEUKEMIA	0.264386685523462	0.219101094878146	-0.034693775011842	-0.109671788079797	-0.163033957345231	0.0297384978357493	0.0570869094714272	-0.00759485865251347	-0.0662230817973642	-0.281900998759345	-0.0445784254866199	-0.0877464661543909	0.0264268176567888	-0.120738483399503	-0.190758354537769	0.141949159869186	0.0327087161507603	0.0485082456470415	-0.329714862976111	-0.296832266038131	-0.0159082859200119	-0.046704224120823	-0.321145659978716	0.0492757885871475	0.176613327468631	0.021471760896731	0.261065531811882	-0.149996097300604	-0.0148510757016187	-0.164939195935269	0.209015865750911	-0.0917801527061569	-0.0147642088237381	-0.0331279865854595	-0.269731177334437	-0.118821411231555	0.0874211140056916	-0.121986352155296	0.0605630633740241	-0.173472030663052	-0.0841581964469497	0.152096796115044	0.153263666280228	-0.104010532393637	0.0624634120253436	-0.223744392133642	-0.128074038470322	-0.0454256729392222	-0.221010386281315
KEGG_ADHERENS_JUNCTION	-0.00840539595208883	-0.02641518730802	-0.17649104975	-0.271633385654141	-0.238026159328313	-0.32931706200591	0.0247715685446949	-0.0480358142601532	-0.0495901177363663	-0.38604700046696	-0.00844681222536625	-0.0409290173611289	-0.172175080324563	-0.239426263580705	-0.226299633582159	-0.0470078594569711	-0.0702476343654809	0.0715473933728761	-0.315963798833516	-0.324218142316677	-0.0768273777534265	0.125671291561177	-0.139936921637268	-0.00880558853957855	-0.180043376325391	-0.157622970130365	0.1955150810439	-0.0714720391391868	0.0332719150071675	-0.105406844449868	-0.00165996649925867	-0.227484213685961	-0.291824649067224	-0.280997238448274	-0.31229840858398	-0.220139209818863	-0.14420573403648	-0.354639015227897	-0.077402536922593	0.0203267436776283	0.00833346955772085	-0.0706956633627528	0.0239940080610366	-0.0284918129461046	0.142709744996044	-0.194349233079167	-0.0643394774111418	-0.22113990107999	-0.369425683101305
KEGG_ADIPOCYTOKINE_SIGNALING_PATHWAY	0.0641416028689828	-0.0568816001562837	-0.265692171308773	-0.221126137808009	-0.132446390436525	-0.291749452687316	-0.256242270877031	-0.216543893623104	-0.203148902659399	-0.378002206212843	-0.178308475088584	-0.197229131219588	-0.368286122063096	-0.353672646597926	-0.209090206583426	-0.312891350281923	-0.252276152371005	-0.220719021080832	-0.363748654302839	-0.296058301988029	-0.187639403609891	-0.088999257519429	-0.207980788458381	-0.0325481003898115	-0.255566389630904	-0.19496047523402	-0.0936581603249649	-0.275500340801357	-0.326258454385886	-0.307785129378061	-0.15564275830037	-0.0668772087687175	-0.131095471260926	-0.220660367885263	-0.260943109825018	-0.140232045597111	-0.162499779741924	-0.0615479207558906	-0.228923919564816	-0.107626007541781	-0.123739313177432	-0.0368102762548172	-0.0254913937895135	-0.0440435853342767	0.0413187174842471	0.0247086373016775	-0.0357717575468827	0.00558376351586079	-0.273109489827178
KEGG_ALANINE_ASPARTATE_AND_GLUTAMATE_METABOLISM	0.0570528645857391	-0.148680657391888	0.263372027294281	-0.21428080595922	-0.00630249689719584	-0.0140852914424081	0.143667030650901	-0.250330019864263	0.027374553433812	0.145702394004886	0.00637865609692895	0.062177818327805	-0.0391793524704041	0.2051914309824	0.00608855568237171	0.11113171762905	-0.139660198427822	0.248676338058162	-0.0509656146568057	0.104952053498312	0.0636044771803345	0.0502798960219914	-0.0207376232918126	-0.143780814988242	0.0246451113178391	0.151097701837918	0.0461710522286285	0.0965895912092478	-0.162282459668963	0.0744816993566284	-0.147758563493528	0.0485294214346933	-0.176099730502981	-0.142869322840146	-0.105107444389981	-0.176984052279199	-0.272123652475647	-0.217776565386573	-0.0316178962824567	0.120491936545212	0.0802842782230132	0.0829838948105675	0.343526117160918	0.254416646936876	-0.211001372045329	0.105974110462563	-0.396504862827905	-0.33823033462636	-0.37483526096252
KEGG_ALDOSTERONE_REGULATED_SODIUM_REABSORPTION	0.00907701195289015	0.062709213869507	0.0132956503082153	0.219953414914689	0.0743459688755327	-0.0888989991315925	0.0421281375871297	0.0374892231305497	0.0979124459008261	-0.20012537981789	0.0497702797723591	-0.0276677232651757	0.0288912597493777	-0.241575960130129	-0.192310199958587	-0.177779362860642	-0.0285393442137478	-0.430888292617512	-0.223709824225166	-0.426163378584256	-0.0791591553565114	-0.232628469110676	0.127371102411484	-0.168534416221721	0.0125666828828518	-0.0578304802450402	-0.0770463575011618	0.128113406100704	-0.234647572844254	-0.0666653329125762	0.203945215832218	0.374891185933093	0.103922863488597	0.21383434282918	0.180543719649173	0.163712501385453	0.169986205977702	-0.129424941120593	-0.0286010457988778	-0.0259924408889817	0.0917821896299845	0.228567376379521	0.165314354500192	0.111244341908995	0.323513503849233	-0.0671829264491689	0.115191281762194	0.0641864735448319	-0.009641197268093
KEGG_ALLOGRAFT_REJECTION	-0.685403088153575	-0.700335651087409	-0.615944828517223	-0.727679775408997	-0.711088658960959	-0.737364580950843	-0.705557621415077	-0.706252853625433	-0.717012250305289	-0.727240894858025	-0.679605877299836	-0.743275468317111	-0.730805445081297	-0.744795034239716	-0.718709161353419	-0.718186878035904	-0.69725494805178	-0.699486711600284	-0.736502306162366	-0.782587437443151	-0.735289548999185	-0.685841765506261	-0.731587616525911	-0.730972877551699	-0.726035642858067	-0.724187777838375	-0.707820129376171	-0.681623435554778	-0.771414758691317	-0.748610169811911	-0.693121050460742	-0.701573052278009	-0.677262245984879	-0.755943466998658	-0.759465322086958	-0.728980037951037	-0.684545500249186	-0.743330481456039	-0.734844736451306	-0.744230363792476	-0.753406535776464	-0.747198405572526	-0.725383704868406	-0.810812907285477	-0.741416993380196	-0.765090583624628	-0.757887451047382	-0.77652222388586	-0.756923523212585
KEGG_ALPHA_LINOLENIC_ACID_METABOLISM	0.109838217740247	-0.321357336839945	-0.408886767162672	-0.536279709787121	-0.376064718261186	-0.269753601612712	0.0757077319226328	-0.279215767652622	-0.155215936761872	-0.502420498262555	0.122809007115132	-0.0626173607669241	-0.164852659159945	-0.329688422693	0.256317159577249	-0.578637325090886	-0.0254991472794895	-0.267252779701662	-0.0442338431376884	0.354998460984164	0.0974470932808584	0.115689899393467	0.171894366326889	0.035361904628838	-0.0325661976852415	-0.207322305855145	-0.377304287262769	-0.0998297325686832	0.244906699486043	0.023880289291384	0.0117542176480974	-0.26105332040815	-0.341746035144328	-0.18264980636506	-0.195498754451732	-0.0211147822126369	0.338964682244103	0.0586159477167238	0.0878124177636701	0.141222160091055	0.0699487987775597	-0.0783688383277887	0.344651366439625	0.270710312382194	0.0860097619198819	0.241480191619491	0.212766600729648	0.145698728081484	0.0936461319161254
KEGG_ALZHEIMERS_DISEASE	-0.102728280772273	-0.150610124749828	-0.0365136928350869	-0.215951685320367	-0.194874236690987	-0.253007571952091	-0.13922143646294	-0.241501442802229	-0.10801401895129	-0.162324962711355	-0.238712140325482	-0.0617815647334042	-0.0226772385114946	-0.123390207530299	-0.162681191543741	-0.279208331460298	-0.110412483757403	-0.348585788306698	-0.0123101722802807	-0.188108881617457	-0.120196403452275	-0.222254791653796	0.0182595142354643	-0.143214660028467	-0.305968654676546	-0.131630899030536	-0.179616965380499	-0.190974644240694	-0.35617970881778	0.0237967437263738	-0.253787569425351	-0.114514738015002	-0.157647944899427	-0.0873652524508278	-0.277568073804873	-0.0603974537238553	-0.109544856408813	0.207151955974319	-0.126696146157117	-0.0606437589451427	-0.247716499396953	-0.209090323629092	-0.202932514234453	-0.135006145628873	-0.346828409000655	-0.28294437914274	-0.0556021756160476	-0.164638383689796	0.00431087011536069
KEGG_AMINO_SUGAR_AND_NUCLEOTIDE_SUGAR_METABOLISM	-0.183024251446394	-0.195607273009542	-0.0329188848110687	-0.167110564762863	-0.152073375933452	0.00836135745363914	-0.0465136623207542	-0.16505920695223	0.240541852071624	0.391660533288842	0.158221847625893	0.215230539516112	0.0145116143109973	0.441346108135834	0.342773232440108	-0.0718805454770853	0.296629967521139	0.208855395381388	0.518290473897364	0.370715547847698	0.388315864314827	0.181986123515228	-0.137301070803031	0.152322053631915	0.15836606624756	0.262407596387292	-0.103033637631286	0.267940683772348	0.0697226845444246	0.0702967123903643	-0.408410857482007	-0.42619747469381	-0.429448841208781	-0.0893637263877633	-0.0126926035642525	-0.44871069367037	-0.310754368462527	-0.208136929299602	0.0636775759353168	0.0726805938573516	0.0823892359060452	-0.0239853829381037	0.0853268734335811	-0.104148903462605	0.0185898193345483	0.0870514999609598	0.032240021541752	-0.27999413337911	-0.373116572314564
KEGG_AMINOACYL_TRNA_BIOSYNTHESIS	-0.511112449206328	-0.479339101374431	-0.285793217780947	0.00879792218830358	-0.288902281366266	-0.168377439941395	-0.23046078096416	-0.0500752196368869	-0.0489657900828359	0.187499622964922	-0.0981925071772399	-0.192653648376758	0.107542991522147	0.33763192064387	0.206624850857203	0.125119682820117	-0.0367887653630141	-0.0936783446343054	0.199518379376264	0.16745333634192	-0.172811356267158	-0.483420285275322	-0.228063441316177	-0.342926487373282	0.0420026196555172	0.450800737647953	-0.0883570741571724	-0.277471710673695	-0.233752600014825	-0.267227835913629	-0.60281736564171	-0.33401171802801	-0.293268828765417	-0.250150875997505	0.124558692144554	-0.469982660950411	-0.622590362140854	-0.191852396765483	-0.402169686557348	-0.252107018312164	0.0136453678946064	-0.466987433933901	-0.221421604397504	-0.249605165759217	-0.0350441788111708	0.1783304788483	-0.346325003815187	-0.51492398704426	-0.276141476678841
KEGG_AMYOTROPHIC_LATERAL_SCLEROSIS_ALS	0.0435369013220681	-0.19728430760275	-0.225009350293832	-0.465210130697834	-0.32157932561349	-0.271124006336565	-0.267810767979037	-0.43218758377822	-0.234026807910804	-0.438948395595243	-0.226586359183083	-0.100412513399372	-0.206992945933666	-0.267882739128656	-0.270888564997945	-0.337953765547382	-0.142840252542791	-0.354818684648589	-0.274384117107397	-0.385697592202257	-0.0983744243749594	-0.0965203144752839	-0.134291392102103	-0.102513392879225	-0.408127538426484	-0.283179194951336	-0.246773281452848	-0.190536391304475	-0.390598210891747	-0.188598825791944	-0.280773960647029	-0.279329225819099	-0.238444232241234	-0.342280155868941	-0.39340903818654	-0.238258398658578	-0.356773100562978	0.122011274875253	0.0170444165480039	-0.120989979609944	-0.292063213824776	0.0298519872169568	-0.198671271643903	-0.0816711461974854	-0.198149606805952	-0.254605164994904	0.0903307513865104	-0.142852091326346	-0.325511163728618
KEGG_ANTIGEN_PROCESSING_AND_PRESENTATION	-0.889533014854079	-0.881989007292071	-0.894948074698971	-0.882991474905736	-0.8505099972747	-0.8231671559702	-0.844248100812391	-0.83579753380668	-0.889698677632419	-0.771516509222892	-0.876820035696566	-0.73443304048467	-0.8363344455063	-0.824033810892084	-0.859791946393738	-0.886768560669017	-0.908289565484267	-0.872577717400912	-0.876043189667255	-0.879168058339457	-0.724710363462906	-0.866759486421787	-0.889987407235619	-0.815734835984743	-0.864386961053322	-0.911381752115605	-0.856571286977359	-0.773381764352753	-0.819909841626745	-0.844407513953893	-0.896114831557088	-0.826170088738738	-0.785366331730674	-0.82746104590279	-0.816713226999056	-0.764125888363878	-0.859427190313314	-0.832191664878211	-0.899976205693985	-0.887755982241157	-0.805521634731088	-0.832985736968747	-0.817121179125168	-0.851319621553645	-0.822472655549894	-0.825278851105959	-0.823012091730278	-0.833482903681969	-0.869843128542136
KEGG_APOPTOSIS	0.0813811569807396	0.0242428150252221	-0.20664543362262	-0.140336863784154	-0.0709302106714313	-0.183416957944273	-0.200788582929231	-0.232850618504644	-0.018211183064887	-0.302038244324592	-0.224836777611756	-0.143988808013388	-0.0252036742079758	-0.2260170278973	-0.195345489660419	-0.200951632380143	-0.144199008687999	-0.133725438375799	-0.374414514398153	-0.343725867534116	0.0844528925892504	-0.102069536738155	-0.244292158180178	-0.0785658583355302	-0.09939397452447	0.0142399149264322	-0.154220239565318	-0.269687134822666	-0.197731009155794	-0.282115375985194	0.0443641549718356	0.00747743159767369	-0.118967993467293	-0.233982049414624	-0.117456684486201	0.00983615619128131	-0.0409687237369314	-0.243599958200813	-0.130115389195775	-0.321174929766897	-0.12672315472686	-0.00205918562475998	-0.193044574488811	0.105402081635345	-0.0791096946441688	-0.112310165890729	-0.056896536096844	0.0781183391074265	-0.134066264010587
KEGG_ARACHIDONIC_ACID_METABOLISM	0.10812881366647	-0.001455457199479	-0.139582923635044	-0.380392767775565	-0.394939208492235	-0.388991401321054	-0.150892245865397	-0.301836726239326	-0.149406940059164	-0.350307903593996	0.130573852677158	-0.275794313607099	-0.17114295074697	-0.188970943379546	-0.298122949123247	-0.0531352556895357	-0.095647459162096	-0.0731991909346497	-0.0681830296553186	0.0482885121913555	-0.243585202829804	0.301724586920892	0.160021789363199	0.127650252442085	-0.15578656373249	-0.0309761843320115	-0.181051799641371	-0.0875021879830929	0.0286972526525228	-0.0692544608020887	0.174514517992882	-0.206133306674075	-0.409763359644152	0.0374907096085522	-0.236342798770688	-0.18764702262094	0.0672754521734743	-0.062983180085305	0.0865012418276838	-0.113375594967803	-0.265313990847258	0.0405906637223598	-0.0267381084193561	0.0550139940528404	0.000551506003225483	-0.0743055881440625	0.0527215811590242	-0.0807774040482049	-0.0775363753654011
KEGG_ARGININE_AND_PROLINE_METABOLISM	-0.0745839170952965	0.229341518469208	-0.152640905957715	-0.331406996731519	-0.234750827681448	-0.0961603108189381	0.0780240784200447	-0.0969047365380382	0.169451968026065	0.112497921064585	-0.0667484140075334	-0.0384001011161267	0.061001564122267	0.0456871447800914	0.105502279215965	-0.00796109657621832	-0.0272431384489989	-0.00806253520206054	0.147262951824242	0.00401051116515375	0.0366946058208301	0.0634483178277175	-0.220447808066523	0.176407066410489	-0.0187068134172049	-0.0674590327022964	0.013855202220712	0.176046882354324	-0.265367311522036	0.393061866214526	0.126749932551811	-0.166235578685369	-0.445417792725853	-0.294138846700667	-0.0836078825010132	-0.271163791913695	-0.249505144694152	0.145142494428683	-0.0347291768767143	0.0744078772954666	-0.00593493932395237	-0.0687801617086913	0.126106227834104	-0.328180876385655	-0.0817059141641088	-0.113870079845342	-0.0727838719872904	-0.112629992844029	-0.423748386599375
KEGG_ARRHYTHMOGENIC_RIGHT_VENTRICULAR_CARDIOMYOPATHY_ARVC	0.0792709008698619	0.0709051531025983	0.00739305661897532	-0.176682648235154	-0.188934770968677	-0.233331509467163	-0.102867099140438	-0.151704186532876	0.083559723658865	-0.143516949325087	0.0045404168782478	0.203439781039964	-0.178309701600503	0.107374265293856	-0.0688386141762176	-0.0225250602057522	-0.00352131042542578	0.0239186054288982	-0.178262036961236	-0.169676769049597	-0.147242329508911	0.255116911699238	0.085513893993853	0.177402210251547	-0.140542737297119	0.136720704143256	-0.138628953105549	0.251534004478342	-0.20971099127866	0.0502744782727294	-0.185253370637536	-0.0819365823607477	-0.308354749923193	-0.318556470299984	-0.0869328670574158	0.128407579855338	-0.0987937829249616	-0.290543012094967	-0.0464766785719107	0.065497393140478	0.0576511510197869	0.139392954795717	0.419206585073735	0.166652108785581	0.0152286775169194	-0.0798019688029305	-0.114130641186233	-0.0444638387783883	-0.169378520938602
KEGG_ASCORBATE_AND_ALDARATE_METABOLISM	-0.122226251752421	0.0982497177944426	-0.284514200082015	-0.391805106457354	-0.269310969278209	-0.399364588606364	-0.0764445149257498	-0.107848101039375	0.0174579255395673	0.0517270379119507	-0.157626137166432	-0.0242711142021093	-0.285537457976192	-0.218563613185842	0.10076044008326	-0.361813866832587	-0.0564206560012594	0.0676783903626985	0.347735726562355	-0.18177852907918	-0.198824255297701	0.24222751623354	0.0668984764165663	-0.0136173959133494	0.156808427670105	-0.381846870755069	-0.339179611418412	-0.18227908272783	0.018192825695089	0.155876220258512	-0.216193659784948	-0.437825043914266	-0.521910738504697	-0.291242281821499	-0.12906582708069	-0.651277365999915	-0.362353780563693	0.0634932704782166	0.2388496763622	-0.0190476184202545	-0.0804555106517021	-0.322928796452043	-0.209026180210599	-0.109615841201023	0.0230890579498185	0.0696257417970204	0.0107849326768025	-0.373419165892389	-0.326307002076968
KEGG_ASTHMA	-0.560809611697391	-0.630651230309828	-0.686703354064622	-0.713918509452077	-0.771570794238371	-0.706503148496908	-0.706020472602956	-0.710144934876159	-0.666395614548874	-0.735673494546153	-0.736427663108816	-0.722804239680307	-0.680532266268953	-0.678587762660026	-0.691437462135036	-0.739763183983557	-0.671269542910906	-0.697797307654559	-0.678066616671698	-0.716348961643979	-0.664011716126015	-0.579081327810147	-0.672933869160537	-0.646253869872065	-0.664456500153236	-0.679457158227986	-0.729961272773754	-0.581124780799668	-0.731802976484466	-0.712189135494573	-0.674462185779875	-0.717250053540776	-0.713895360757546	-0.726103110252493	-0.764027547940354	-0.68917122602678	-0.674341815073439	-0.73591745285931	-0.627026480923124	-0.725207874639691	-0.666003074763742	-0.632035491907376	-0.692922280859713	-0.788815035593786	-0.714326772309144	-0.69808942827515	-0.691454212574278	-0.754303298954013	-0.61174310818464
KEGG_AUTOIMMUNE_THYROID_DISEASE	-0.636561529809965	-0.612850440196283	-0.508063835226095	-0.680879657777022	-0.639275588993245	-0.663780788489796	-0.604348116648089	-0.59681136284081	-0.592872062156821	-0.546267107785506	-0.590559994152308	-0.587427248258746	-0.614192717434037	-0.615637523059881	-0.635323582140644	-0.600571181606053	-0.624780892118379	-0.600399943208318	-0.644312678679712	-0.688110205124444	-0.641677279577333	-0.557471001824311	-0.577351833296789	-0.611675707256463	-0.629815609598303	-0.647485814422215	-0.633015371423842	-0.558613547308144	-0.645083986969399	-0.668673381310333	-0.61942969384775	-0.626856430940544	-0.613639456627434	-0.683455694817613	-0.668370556290544	-0.616092476284089	-0.641152972598732	-0.685722358458657	-0.600911777388502	-0.608596960345741	-0.642769082067195	-0.650729489514927	-0.654390467251723	-0.740525882912243	-0.679117006496638	-0.683802956493	-0.635566661629615	-0.70432033479533	-0.638629454487875
KEGG_AXON_GUIDANCE	0.232799112201679	0.209494019940657	-0.0872225707571884	-0.266441432820594	-0.114580085078359	-0.102230316291792	-0.00465619785233068	-0.0739744238520042	-0.198876001166082	-0.281858304038334	-0.130499492098039	0.104303972366309	-0.222649276347056	-0.235962236028423	-0.226880497396638	-0.111393881462065	-0.152442720056879	-0.151383077695995	-0.2344772948936	-0.158238231958378	-0.0368433467628136	0.0976370707504512	-0.0773546528192356	0.110351601613089	-0.249764512096468	-0.209228891754187	-0.00598143725800479	-0.0609033304471907	-0.10514846820386	-0.00562550248370469	0.0934981544086198	0.106589085073587	-0.10717043486451	-0.165971784131661	-0.198493878424436	0.0792334994887408	-0.067113562002894	-0.128112289490792	0.0349087378076422	0.0270902379075342	0.0959551881106282	0.210833010751841	0.0986685812234618	-0.0291879659162224	0.00750265774571468	-0.281358617078626	-0.0784803647439134	0.0775509648519459	-0.147172585622011
KEGG_B_CELL_RECEPTOR_SIGNALING_PATHWAY	0.176521879767389	0.156876411710568	0.0635418927328344	-0.0341317239093707	-0.175231279032369	-0.156336731111025	-0.0285315090741302	-0.0879193369920992	-0.0282182903591858	-0.20640348168377	-0.0752368502844325	-0.200068676452716	-0.0549390569193179	-0.288381310099618	-0.29124484115144	-0.0667222914794645	-0.144194266177872	-0.0987427262039522	-0.17392682517817	-0.409745714078959	-0.0210902522136615	-0.0024948858001935	-0.419324830151939	-0.0612345884508013	-0.00950179374820728	-0.172429065976976	0.0870256573123078	-0.19886598222836	-0.230545420170267	-0.199275547868096	0.159093014151197	-0.0147489093801869	-0.0341583513256891	-0.27999914539507	-0.216766321492303	-0.0947618941270303	-0.0544449536319897	0.000607672997203795	-0.0813241659403554	-0.29809032565862	0.0486179325842085	-0.0902690551333578	-0.0555133219943061	-0.00900962868866245	0.133538824345349	-0.0927524224311389	-0.0562456712360638	0.0885071696290999	-0.254781330245048
KEGG_BASAL_CELL_CARCINOMA	0.155128666163849	0.196432154632388	-0.0191212790341538	-0.24636115835762	-0.181612543758216	0.0225376514173824	0.0990945179904147	-0.0810172201026381	-0.205471388209931	-0.15871682915793	-0.0150853338585789	-0.116554536988324	-0.119307842870347	-0.253050359343725	-0.149542774513228	-0.0177187380952167	-0.138358061222545	-0.124415747400486	-0.371994097551274	-0.0360179552977732	-0.0529969539714312	0.14785706344341	-0.22652856948461	0.0686195888648309	-0.01044329292927	-0.00726933578465094	-0.0596297740092508	-0.0593145041874819	0.0596401138825768	0.243869961969634	0.277685257510272	-0.180483669240775	-0.00653415719078079	-0.1384831518103	-0.0810994015994055	-0.0936678531334815	-0.012838769144286	-0.0354995026540427	0.0841359551411689	0.0164509511567235	0.130183537375385	0.143024522567341	-0.140543604142555	-0.11661411336696	-0.0830187128223603	-0.0820199451098466	-0.116641115974645	0.0094986158141464	-0.0927735696147045
KEGG_BASAL_TRANSCRIPTION_FACTORS	-0.399184103858197	-0.440207492126509	-0.318315566501569	-0.065791415989086	-0.0593129917005832	-0.308115128327829	-0.529290768912788	-0.170865618346356	-0.249388046509033	-0.346540416815908	-0.242613927630386	-0.271982164388724	-0.174195669939772	-0.23177363960621	-0.124444528899702	-0.174433271586274	-0.272721246179614	-0.340839410598848	-0.232070550859798	-0.358358720991909	-0.291426078441742	-0.315504054461623	-0.293946895491526	-0.375645029708895	-0.0998678762941271	0.0383986226565162	-0.494756016513132	-0.248998857831709	-0.0437918164115305	-0.376614789622191	-0.256591650130976	-0.194255049127764	-0.0443575781441621	-0.111443867454401	0.0760926087991114	-0.329216737619955	-0.279403204138165	-0.468574416971653	-0.190601632932523	-0.29678924911171	-0.415992004286584	-0.1174458806674	-0.294408207065583	-0.386817132820785	-0.519228614790724	-0.362164956116961	-0.242822740506198	-0.358933591432492	-0.304719972878017
KEGG_BASE_EXCISION_REPAIR	-0.500467129791942	-0.376288584907433	0.368571066433663	-0.190432750334632	0.0900993484871046	0.369191922887632	0.213698289110305	0.398650954572489	0.239801184467376	0.485094819948693	-0.0568524439417921	-0.183721379522988	-0.0873318148473112	0.34122512706973	-0.247939088761468	0.0743486198774246	-0.128772822592168	-0.133324703152409	0.179535159681426	-0.101998682245404	0.0204744475727125	-0.29755716496495	-0.207439376240059	-0.121446286967015	-0.0705435861136847	-0.00507026009587455	-0.029196687315294	-0.0093233415439459	-0.180450022618395	-0.0848423520347715	-0.0552883267995015	-0.055710685827131	0.358879696516817	0.239651834856647	0.280012946828268	-0.219837859944566	-0.363966047864601	0.305172037031341	0.187210087057442	-0.303749195122611	0.251139778363338	-0.0552423717677969	-0.177861525753639	-0.194050966327277	-0.351251008283583	-0.0646241865048197	-0.110385467454877	-0.388017011741101	0.174198653235489
KEGG_BETA_ALANINE_METABOLISM	0.059550896632526	-0.189594225520603	0.0126059194128999	-0.134170748387339	0.00770349277403119	-0.166127464814291	-0.145690125371467	-0.322152857808764	0.259305249702246	0.414738873426591	0.261851084011053	0.207939633652517	0.177638173565885	0.471934968426508	0.303944758359901	0.166850467240394	0.550394159417913	-0.0289058977583131	0.329141438366129	0.0600983655111544	0.198497073986505	0.169107027092828	0.19993135586079	0.456963977056885	0.249297676492466	0.231208368568053	-0.382437219297139	0.439926517904426	-0.163014196158157	0.325519925201408	-0.260567331463179	-0.171023760138874	-0.449325624782962	0.101022023585522	0.0801248711094502	-0.495223606264857	-0.0443315688950603	0.272538444693053	-0.310617390966895	0.25955773365274	0.0492869382491401	-0.314621116748503	-0.0462254266411653	0.143503714774283	-0.020384683878771	-0.0503153749261845	0.0840578852660041	-0.0255772564209211	-0.170780728365624
KEGG_BIOSYNTHESIS_OF_UNSATURATED_FATTY_ACIDS	-0.0127569771065801	-0.0156434755517628	-0.0230707809503635	-0.43342987560199	0.324697947761451	-0.0593195296124276	0.133774490200772	0.286280162486826	-0.229383292362883	-0.126276790971468	-0.137570741898087	-0.14858774171966	-0.138476053785413	-0.124578427024562	0.0174053618697986	0.223604235762233	-0.147522766102624	-0.264148752669682	0.00181101189547661	-0.181496091647528	0.453543122183376	-0.348234188438594	-0.272519656743222	0.210126271764532	-0.102726705881085	-0.135720955061266	0.422223243201124	-0.402943487154239	0.17477721876568	-0.08654094137697	0.237178994899151	0.18735976986633	0.0175676493195169	-0.102642015860586	-0.155118122109354	-0.46007812846533	-0.280817437154582	0.511683824424009	0.159610031084575	0.111887142355169	0.475981402523942	0.260378738426952	-0.175370428964556	0.169185200419436	-0.100330760673428	0.145145140255547	-0.114470845559743	-0.0603048523008608	0.343126108748615
KEGG_BLADDER_CANCER	0.37198710111106	0.331244545743912	0.0716925347255459	0.0357587717311296	-0.00608074194152267	-0.0852653952127046	-0.0130847329773295	0.16665442053491	-0.144738906663945	-0.164351385367209	0.0752511399846419	-0.19868789178347	-0.230631721310878	-0.362418901763222	-0.361446865582174	-0.347238064276302	-0.0745325345528532	-0.145942398781652	-0.478235788548978	-0.486382658114939	-0.120480144399034	0.0228079987720264	-0.356888289431726	0.0612026289843589	-0.112052306815863	-0.0747895344918286	0.333695647054343	-0.413372143426025	-0.222344381844782	-0.189659999143122	0.252799627251697	0.240485438192137	0.191847138486516	0.00970250107683704	-0.219041807692608	0.200762120438751	0.216416768290358	0.00763795451449287	0.103240893806213	-0.0740767345437391	-0.153407144617589	0.135548532706676	0.254811713803182	0.195899505020292	0.00407352121715193	-0.212255753748623	-0.0820344255535962	-0.144874603677852	0.0347320193103802
KEGG_BUTANOATE_METABOLISM	-0.193302459122837	-0.244745966719533	0.0211127388495945	-0.0667462560848531	0.103120310182569	-0.0470397682478895	0.0427136753759634	-0.00414870201242487	0.190626413291124	0.305925795097172	-0.0127112034367143	-0.245886917166414	0.193729998419191	0.326133437753042	0.207348456074617	0.0162003383738507	0.0522816186716901	0.213547415806578	0.311518581881524	-0.065644999557006	-0.111257181035819	0.0125942606524143	0.0495503674728922	-0.0409832305716473	-0.0136946246883619	0.269587077818302	-0.0785980181180014	0.174350598969512	-0.29196999044014	0.241586289942096	-0.207426819882751	-0.0525051960955403	-0.211824229252613	0.290791285290583	-0.00933322458683056	-0.255809669553981	-0.260070046621699	0.13590652399418	-0.0221129518559336	-0.0957274714024045	0.238024240353571	-0.0677033961657096	-0.151504231578938	0.168306480027543	-0.117034325530664	0.0871710435941205	-0.00816913187223919	-0.356209369068308	-0.20474044397643
KEGG_CALCIUM_SIGNALING_PATHWAY	0.191588651684902	0.237591291914677	-0.152606052931923	-0.0519540596434325	-0.220634932969727	-0.17851198673411	0.102941573919683	-0.215785863669762	-0.0745647913494688	-0.234620621668839	-0.15090341102786	-0.0316722782979982	-0.158917572470324	-0.262089753546184	-0.146835222737026	-0.0565248965561699	-0.124236499864435	-0.0343523654715944	-0.235428063910647	-0.147488026808976	-0.073433028837282	0.096126803092955	-0.0161686457660385	0.125078062551665	-0.2320795064442	-0.0821306939786386	0.0471581187846311	0.125974379034191	-0.121080539398919	0.182250881358775	0.179617571663981	0.0923036614242138	-0.218905530325264	-0.172891561009426	-0.380131552884195	0.184168802517533	0.167052886260157	-0.0723447966402275	-0.043869087448127	0.0891723398650463	0.109694172532012	0.124945973038285	0.112702461615939	-0.0641189786900199	0.096413126267632	-0.081137438137858	0.0102506453807468	0.0612860697854996	-0.13643445424455
KEGG_CARDIAC_MUSCLE_CONTRACTION	-0.101549895710422	0.0527721796296744	-0.0576393283397116	-0.157145882646802	-0.169821974028314	-0.0356882907475935	-0.0287030554884725	0.0547698631600154	0.0569882817543449	-0.135210738750305	0.105534355964242	0.043190010693309	0.0506090990110867	0.0750992332970911	0.111166254409995	-0.124738291765189	0.131954122643997	-0.138829449823049	0.00916315472581211	0.207582940357078	0.0477622517764155	-0.0409867053723028	0.0315497847173278	-0.0567610133226601	-0.141097383855616	-0.111782699337361	-0.212861043903753	0.147727923915229	-0.346617049982077	0.203866338749695	-0.213959271294724	0.0578401279974202	-0.167224429518944	-0.0720333874321735	-0.215164387860059	0.203013849267299	0.0269300805420793	0.00314553083729874	0.149301499108584	-0.0817787610545554	-0.173242002699176	-0.000426920333919167	0.183550444644102	-0.106771011501539	-0.300997600930847	-0.0877540938116468	-0.077782883568637	-0.0742177666387303	0.134464438442954
KEGG_CELL_ADHESION_MOLECULES_CAMS	-0.248046414081985	-0.287889999718023	-0.410599933894694	-0.450113377595771	-0.502116142430768	-0.400699509469303	-0.380229301547156	-0.41618357540695	-0.400650099549416	-0.450104771591593	-0.423316660107503	-0.308613548498089	-0.428176940751111	-0.461637863516844	-0.419474802500265	-0.381966369101148	-0.402302150896411	-0.393933664641943	-0.445073402491155	-0.50416342222811	-0.415535179332715	-0.166095532590927	-0.360000838103684	-0.290618474817238	-0.392768948833207	-0.478931399423956	-0.437720799769106	-0.266787437523528	-0.479882338738655	-0.398566480240528	-0.305339295897396	-0.321890869256558	-0.405700871864102	-0.469001199859811	-0.42764038360332	-0.278113097840367	-0.415933304287962	-0.534331492175087	-0.335619129124637	-0.287027972071782	-0.453431232391719	-0.457337206588889	-0.246275065794875	-0.525638456987983	-0.447144307591876	-0.487230002058925	-0.460375789955026	-0.522487744787995	-0.381899800847527
KEGG_CELL_CYCLE	-0.266635215614016	-0.0185920025521905	0.0438724646022367	0.220396753464136	0.314844378532979	0.0896008020824452	-0.0951554497209513	0.217287377479732	0.268781121114577	0.437099479260435	-0.0605978236557258	-0.0161509261296958	-0.245267509230257	0.0196910389991946	-0.201713944572483	0.174046123069477	-0.235416034433037	-0.070972884269096	-0.0670972622598489	-0.281164053089478	0.0342443984498176	-0.154505802191233	0.0872119777800149	-0.0101887794767919	-0.049224563978248	0.195904433192649	0.0206975671830388	-0.126852928056082	-0.0468277213796491	-0.263331282862522	-0.011688158250825	0.0877785535194732	0.217246451680792	-0.21156708974617	0.393776035976723	-0.0798668789595781	-0.211467673586882	-0.224078215108333	0.0219523770719193	-0.264819566307066	0.196391821088623	-0.139891819161907	-0.157941876003392	-0.039315195924906	0.0246256746515349	0.101209392424548	-0.081549210698962	-0.225632733727723	0.0665976298092608
KEGG_CHEMOKINE_SIGNALING_PATHWAY	0.149073939798792	0.200936789072164	-0.117069791042199	-0.167910954578373	-0.163354137952412	-0.201944868758288	-0.139254504860922	-0.215170136837044	-0.0980683117591037	-0.225680111146054	-0.175212432728625	-0.0589769817804814	-0.163784303990042	-0.233666235030606	-0.176829459779058	-0.189917424331106	-0.128829613353218	-0.0288270312119385	-0.203563661628206	-0.251450594460169	0.172632812830191	-0.0874184749439543	-0.246978623422051	0.119447637942286	-0.0636141633641425	-0.0676273205523456	-0.0904941611789748	-0.150893466138783	-0.19696571055342	-0.141188181273318	0.071822248022421	-0.00959591158017084	-0.228569692759649	-0.222033759765817	-0.105567861854456	-0.124933788074601	-0.00563158652525528	-0.13442115958494	-0.022985345189571	-0.122722531379872	-0.159914543116118	0.0381128620553858	-0.0464241885127896	-0.168038954067593	0.0599662744764984	-0.203431085414296	-0.0122249402801866	0.0962282140877844	-0.196431814710886
KEGG_CHRONIC_MYELOID_LEUKEMIA	0.235661494895486	0.231187164926111	-0.271481016804903	-0.0523013268975646	0.142828517272312	-0.112255099752505	0.0444044521452473	0.0266010186030205	0.0688749483584839	-0.124558958167352	-0.0617583921769559	-0.245317936926766	0.0369865535069029	-0.122602842499421	-0.123029113806601	0.239377320906843	0.142928276151989	0.143870947366736	-0.251917272907412	-0.284924343105748	0.230787965024362	0.0508095157010213	-0.333989275204063	-0.0143888114546643	0.0853830946484055	0.115579096746865	0.173246242970158	-0.162509236147615	0.0689115765618899	-0.249879149922144	0.224700575201768	0.0275114504674674	-0.110118279814528	-0.107621311875257	0.00538500172603923	-0.0613836334834274	-0.246200966932561	-0.216830709636304	-0.0853904010352316	-0.0719772822063507	-0.0525060584109058	0.0269167049655868	0.00138261408173504	-0.0300386399493499	0.132752568692306	-0.127160797729215	-0.0965580339486907	0.0827239263845777	-0.220482902778151
KEGG_CIRCADIAN_RHYTHM_MAMMAL	0.34943901326809	0.274293466560112	0.477616254374422	0.383398417859281	0.0978020340573751	0.345289271161823	0.0271042684857983	0.293372307295516	-0.479983779663631	-0.463566068476751	-0.279334473616508	-0.61070318867876	-0.25791244937158	-0.655884802838692	-0.530522916421181	-0.280982173493177	-0.519351042931097	-0.307533842641358	-0.300033994490278	-0.215789312300784	-0.465904105941986	-0.286890457277311	-0.427170699189118	-0.55002621262203	-0.312781924162607	-0.47923818690187	0.420567036899215	-0.445770062216699	-0.0511914613867766	-0.62659233844628	0.609392062574779	0.344769259065776	0.751632208922747	0.623937745856995	-0.396453722897413	0.607419757132127	0.33898619749632	0.331982674063983	-0.0806896267318709	-0.068273334322666	0.495026910258049	0.376084500802084	0.393589676011262	-0.292802115420852	0.104421615192896	-0.236630402897505	-0.526946305529029	-0.0565314262035106	-0.693134425179191
KEGG_CITRATE_CYCLE_TCA_CYCLE	-0.134215467265727	-0.130035425659984	-0.107682999112336	-0.128835598046255	-0.0148962089842948	-0.235911883806898	-0.216349991862175	0.000717309564473745	0.330775118052349	0.320669218711947	0.101444391593579	0.221194045306004	0.245343704848214	0.413892479913127	0.231372626795384	-0.0169172269549763	0.166921314603472	-0.226596601243154	0.506218238650172	0.211039510419922	0.0191470198896345	-0.470639556768456	-0.0491856179657049	0.29361683903061	0.159967179267813	-0.215554895203123	-0.153286700091538	-0.189051598939466	-0.352681289062627	0.389860058489867	0.0308797549782382	-0.203206099050383	-0.15204499297617	0.22792489493654	0.0131538018761537	-0.0908925369975224	-0.166741762826633	0.480792470556564	0.337092656456978	0.0547471490710616	0.567278161400361	-0.410374698378323	0.328581629850517	-0.230928109593509	-0.209179740536599	-0.00198366240128925	0.0847389888145042	-0.478674003524608	-0.227529714805302
KEGG_COLORECTAL_CANCER	-0.070080206161469	0.248663610447201	0.147478517515341	0.0998830791270235	0.134414831575757	-0.227377789352868	-0.0475827756931013	-0.0636646071420086	0.170492159775787	0.116696252790765	-0.0165434578934565	-0.190399615937953	0.0104289405205853	-0.0439020571666367	-0.0809078177985296	0.259442960607854	0.0186076454176918	-0.036932836341031	-0.161639601298299	-0.398630725296964	0.0632369427243348	0.0777296984726542	-0.219151760969893	-0.122968200431474	0.134431109630556	0.0294696092830756	0.220684974621871	-0.0414686299386363	-0.126526777623936	-0.231928755585422	0.0995970474978625	0.0619639858620665	0.0541138750072747	-0.277677056502623	0.138338349197286	-0.00569411088696636	-0.113682839829648	-0.207975437058395	-0.180095939842573	-0.150394905026989	0.0481320737749721	0.13116415811996	-0.0179206390589831	-0.0341824712098939	0.122740940554399	-0.0301776337165701	0.0149982876701245	-0.0522111018576032	-0.239363218764817
KEGG_COMPLEMENT_AND_COAGULATION_CASCADES	0.0160544319550183	-0.0559579760883767	-0.0479394645572916	-0.164157312978883	-0.272763325762065	-0.25909041308419	-0.0480633778161823	-0.186546611174422	-0.0687271216664852	-0.155054998970771	-0.111829847421966	-0.0606995576762082	-0.198400916703716	-0.299257570843026	-0.167276919985204	-0.181405651117403	-0.21899248388399	-0.211394321339959	-0.157300157622408	-0.151725650253064	-0.244823865431156	0.0897643358825872	-0.265818293417429	0.0469149646957442	-0.211905413149711	-0.192534294990203	-0.215388767267405	-0.118268272304158	-0.444495693693213	-0.129146680047084	-0.159703029796966	0.00101953378465422	-0.208561674321778	-0.00403219834819468	-0.086697225982748	-0.0647570483835672	0.0611428210100122	-0.0851645619291022	-0.0702962625344949	-0.164936276442035	-0.193732803828723	-0.113295907934262	-0.0238427722679394	-0.0165703459388533	-0.096357621033902	-0.262238526493229	-0.256566735602057	0.0588738396189378	-0.323613096626241
KEGG_CYSTEINE_AND_METHIONINE_METABOLISM	-0.249480618926554	-0.138435377636889	0.110326180971556	0.0477596971535127	-0.0881769966395188	-0.0968187945478786	-0.195771843982834	-0.14923624616972	0.176376459947191	0.166970170903295	-0.159728243546352	0.0166923292214864	-0.00306596562647762	0.228337116102453	0.0579542851724689	-0.144692119699455	-0.132071227125503	-0.13298698752804	0.262564060023458	-0.203421052562555	-0.129362272304416	0.132510325984013	0.297634503103008	-0.342857010305662	0.0252502837912714	-0.14237745301914	-0.164004574688111	-0.201940039688221	-0.0325317736221006	0.246357081041984	-0.116135620743444	0.0189817923728735	-0.237040677908996	-0.183011578844666	-0.0967644756160109	-0.190692285665738	-0.0573889009779542	-0.0972449905940924	0.00568380402420204	0.153003900505773	-0.0771985512741799	0.10178617364805	-0.0865243479433279	-0.255307668168958	-0.095699479055383	0.0848899200319377	0.0995912146115506	-0.384152719535932	0.0264426462760016
KEGG_CYTOKINE_CYTOKINE_RECEPTOR_INTERACTION	0.155566885883132	0.0954694070607811	-0.028695421359069	-0.300300250187865	-0.183514592800367	-0.159816474601863	-0.208667737508978	-0.257513696418218	-0.183783044998079	-0.238198339881933	-0.262220526201211	-0.219680611386742	-0.165111633748492	-0.261344218448276	-0.244491935006278	-0.224138189772569	-0.328185249938541	-0.11953641298099	-0.173922138410575	-0.310149316406396	0.0199444141098815	-0.160022922537204	-0.0285160526589563	-0.0950394370734069	-0.171465328185763	-0.105442423049141	-0.105271255889432	-0.179740008879959	-0.208892010939341	-0.219908790869375	0.0101348796041008	0.0144565305143548	-0.166343208228078	-0.239739617713979	-0.154851880643003	-0.0507689074416976	0.123652191952735	-0.24754957812949	-0.00370951217891671	-0.042106427424156	-0.0997494083064199	0.015454301624643	-0.124564085283307	-0.132294370947361	-0.117002987268727	-0.124440766388074	-0.149999392497929	-0.0512562416051275	-0.0385233616367418
KEGG_CYTOSOLIC_DNA_SENSING_PATHWAY	-0.103994835282175	-0.0684162525273486	0.114771297916909	0.00594471758174434	0.205085796540819	0.0799393396984871	-0.139901480183569	-0.0134884358092697	-0.0744556630181948	0.0121573170980411	-0.147035357589799	0.198412764256523	-0.0929704261908952	0.058557359542764	0.0589450510776332	6.72630782846961e-05	-0.146560906257147	-0.0863159516644524	0.0567290000517277	0.074047252379754	0.133974168970095	-0.0155169836035801	0.15826311600469	-0.0202940562047814	-0.196763774404313	-0.0193080313664263	-0.287420943673977	-0.216021517086687	-0.100709187443316	-0.191462514338612	-0.116247225498622	-0.221115212284026	-0.129128151716655	0.154243123553467	-0.100329811962814	-0.241476462077906	0.154138125259307	-0.113308615863815	0.0501486993834273	-0.204586269716273	-0.0675565680963681	0.157017739856179	-0.257973558192463	-0.0277319956628224	-0.175469609390638	-0.0715787144367744	-0.186311432188475	-0.172431228225405	-0.19165477169389
KEGG_DILATED_CARDIOMYOPATHY	0.0222891076966646	-0.0494174932991616	-0.171880466975975	-0.228252618445342	-0.208475168194482	-0.334452571374538	-0.255486393770788	-0.287453281987196	-0.0301809875915498	-0.268331270850542	-0.171186623349345	-0.085994877436686	-0.406457900310045	-0.205861847774356	-0.257216501502206	-0.234965570139301	-0.226694345865228	-0.164864266547139	-0.403662870091449	-0.246078156998357	-0.113933096591982	0.0847267658932703	0.0631694177975315	0.154028515535344	-0.288458462404215	0.0327086822946973	-0.316194136224028	-0.030038271864571	-0.319187221919912	-0.072203965191303	-0.134561565144186	-0.00754515813174955	-0.315160380500302	-0.40212088271046	-0.163804222255263	0.100015355005911	-0.214728963767901	-0.31726805926608	-0.0513249599285697	-0.177176977705531	-0.0428783575635176	0.0642965130003721	0.204999409106561	0.116165136126798	-0.174065194724327	-0.138797216136259	-0.18403436380813	-0.109814356724144	-0.243346983836046
KEGG_DNA_REPLICATION	-0.459957234069817	-0.360563252861069	0.304969901112001	0.0210447753007398	0.360347266934562	0.242485867587903	0.0041779962981969	0.362792422886205	0.364193440332654	0.514280073817383	-0.0838588675186531	0.0882194955269812	-0.0295923854009463	0.327783344422165	-0.137735809886448	0.128727982542709	-0.190283915945148	-0.354317856168896	-0.158906633107806	-0.138763087231036	0.0934296124577197	-0.269829417806997	-0.0999048390303079	-0.286790062958729	-0.0307284446860361	-0.0297546645476151	0.249015615534744	-0.0641248332229452	0.0550710826603118	-0.132834580686774	-0.202416040161774	-0.0851609703372987	0.25429152756973	-0.159671151890159	0.515329242428061	-0.290826364054701	-0.460203505531198	0.0880105444052543	0.309765803947452	-0.456718239374537	0.171553004310632	-0.282633630701426	-0.119607070608366	-0.217954272770121	-0.114672457399618	0.217308069373324	0.0610216400612644	-0.532369800482763	0.0385430154199543
KEGG_DORSO_VENTRAL_AXIS_FORMATION	0.158076003127834	-0.115190148571489	-0.0041911364197367	-0.17437092028174	-0.313604235093308	-0.172020068521827	-0.294974046927546	-0.485812836756926	-0.365195800334317	-0.36599808710779	0.207225647636375	0.284398945461445	-0.222306477101108	-0.524453426810448	-0.166494553787555	-0.216211543917681	0.102844068128657	-0.251349566653518	-0.315258434076139	-0.151338173307435	-0.0730191657004187	0.00714173725545392	-0.0194188626723303	-0.0749598279556113	-0.0651822147685768	-0.339312490224694	0.0200847697914001	-0.32178054084443	-0.466873008955027	-0.0152510778515399	0.176002087132624	-0.0914035919511256	-0.266376303593657	0.401052165551478	-0.374907337442251	-0.144016380230171	-0.00482850007223629	-0.139451863930777	-0.233209899210477	0.207496585590072	0.0252209979911232	0.00198245072264627	-0.106132511507281	0.241386399601199	0.219074865314053	-0.0743345926257967	-0.234596566023658	0.199748200479789	-0.232927065472643
KEGG_DRUG_METABOLISM_CYTOCHROME_P450	-0.134045983530845	0.215975619201911	-0.179368909321867	-0.290441054657329	-0.356910735495134	-0.266808904415064	-0.102780559548059	-0.226019372050889	-0.247733034891571	-0.312293604993078	-0.117315757712007	0.329133885264092	-0.103424083467896	-0.226534937384742	-0.088502831238281	-0.221655824795196	-0.262780084747844	-0.277095387107593	0.066580740804504	-0.105595297471182	-0.152273870737052	0.151743980261148	0.320484797228244	-0.106975516747415	-0.22093279737353	-0.196465737942068	0.11468262798696	0.0647516188977091	0.180898762498138	-0.0486314845819687	0.210703231710861	-0.134922531539195	-0.369596847624044	-0.168916662237088	-0.298239160040705	-0.399031045810774	0.105179057614377	0.174218216614207	-0.0289522414542522	0.418823534147503	0.08811645196787	-0.0616794267036208	-0.0934653347005269	0.107410919007103	-0.0752422769935253	-0.118820182915281	-0.0664726728914754	-0.152965157122858	-0.21682739800924
KEGG_DRUG_METABOLISM_OTHER_ENZYMES	-0.126290901351785	0.189494207283058	-0.10995119875304	-0.407857006431068	-0.404593345887693	-0.1353912056818	0.0317565907770652	-0.210773506048694	-0.300407250479364	-0.100945694118733	-0.265969043714538	0.300753689913862	-0.312478291935739	0.0619821083092849	-0.00167341467566115	-0.25417787095839	-0.182383376185961	-0.289112691817957	0.128174157052236	-0.119338869953144	-0.132874401935993	-0.059743889332567	0.0884674448120708	-0.0227971965614855	-0.278712340309227	-0.424969513228967	-0.106558102460663	-0.128449789900352	-0.0461452537162049	-0.110589931398249	0.0217839160950698	-0.00788721711191132	-0.400705658112227	-0.349161205135334	-0.23581007350098	-0.300666266761776	-0.128259516428833	0.0752773723415867	0.26692954874575	0.229078890138707	-0.107299128008121	-0.223082780018186	-0.233940026762369	0.0684656809534935	-0.413024582222724	-0.248636991904272	-0.237921004614543	-0.175979829669244	-0.385460564799164
KEGG_ECM_RECEPTOR_INTERACTION	0.159075581207792	-0.182655263640423	-0.0967501113254989	-0.293372094931141	-0.397979022921338	-0.16288082734165	-0.0776225078411451	-0.174942775587235	-0.120354025197196	-0.351229001305977	-0.223184713514035	-0.240119315770653	-0.432991120231252	-0.289868111730122	-0.25470756004335	-0.358263959202877	-0.28175317082555	-0.1460465024354	-0.38402222183192	-0.276175323957511	-0.315892940725412	-0.0343349258383292	-0.0707754250380151	0.168522970046486	-0.25440241194357	-0.349492952868693	-0.208164527091049	-0.116529259736571	-0.191773695142638	-0.183519710391887	-0.12222963444097	-0.0834146146321509	-0.127767692709291	-0.287262303690452	-0.218076156882242	-0.0202807570993405	-0.183366085795174	-0.311212830976158	0.080090133977316	-0.278626072650379	-0.412149879456589	-0.213032871305522	-0.00467949292044148	0.296921760034167	-0.220716913051813	0.0485818637245076	-0.171898260483656	-0.184012049776919	-0.189404711125094
KEGG_ENDOCYTOSIS	-0.0525564097878536	-0.0718246974447676	-0.239379136045266	-0.313973753737089	-0.205373388694477	-0.264089695609539	-0.142967070378421	-0.250088074373918	-0.25204951591784	-0.323774784296596	-0.111743492722751	-0.200655257174537	-0.330881615096613	-0.331983468019256	-0.262280162779819	-0.300461749036411	-0.17696422775263	-0.109666011496406	-0.425296869429197	-0.369321125365365	-0.219481570965038	-0.124284977585592	-0.308996522931079	-0.0343988963925845	-0.273420823168802	-0.145709363560256	-0.0872308951406261	-0.272958423014351	-0.227147665483099	-0.210549357497682	-0.131001727372365	-0.248563025894578	-0.321305143012872	-0.200903337738466	-0.219033157381855	-0.298847723226687	-0.208700429222115	-0.203168466313459	-0.259129684413892	-0.170610827874612	-0.18916147787569	-0.141748655202625	-0.0924146009596424	-0.271375616400525	-0.246465136668267	-0.386080529635929	-0.265418419778574	-0.258960645136677	-0.389631600399078
KEGG_ENDOMETRIAL_CANCER	0.283407928364878	0.258999627991937	-0.0418071288891831	-0.0724729111205607	-0.0954008912683979	-0.196931977243388	0.127436334118741	-0.0380544933191976	0.0249400569215263	-0.154550363413279	0.0781009798306951	-0.19896485608299	0.00392197006115183	-0.0975718608402598	-0.196411923729657	0.110018766039801	0.0472154473980829	-0.0365395275935972	-0.292676930417709	-0.385326342310658	-0.0560775522198594	0.0902100199935852	-0.321127370351737	-0.0324805795388824	0.144463701208463	-0.119559480424201	0.15676284599946	-0.162995076927209	-0.117799308771333	-0.0838571332551754	0.100351026732567	-0.131152306868742	-0.0361945534563165	-0.212952863112164	-0.0954053056644445	-0.101753760341669	-0.128467429370606	-0.208629644159701	-0.0738819430625842	-0.0969223009824642	-0.0726827439335464	0.065203765777874	0.134461403072373	-0.029391314297602	0.0308595114616578	-0.14456152368855	-0.0387661066414708	-0.121155808398502	-0.349238036534629
KEGG_EPITHELIAL_CELL_SIGNALING_IN_HELICOBACTER_PYLORI_INFECTION	-0.0997633168605885	-0.101721048657938	-0.165128879552185	-0.293598639710039	-0.174531137283979	-0.411897277080814	-0.38971517065414	-0.419357375763159	-0.202865568818515	-0.210533002485807	0.0808302628460973	0.0846829695794971	-0.228330478703505	-0.278823043834947	-0.0142022716181336	-0.32340434316977	-0.191098336016865	-0.210721648566638	-0.148352583963038	-0.194291985798726	-0.00557458740816644	-0.0294062122800159	0.0163107107742165	0.114179218845987	-0.0440717142124613	-0.0173287214503547	-0.0198369428748252	-0.259522934901997	-0.333495344824628	-0.00508898050469847	-0.00429081935778905	-0.318317229430009	-0.43967151208055	-0.228740902954132	-0.152226952223893	-0.336551289171279	-0.110203874950647	-0.0103920662287947	-0.148577103891573	0.191477333760833	-0.129007417222272	-0.00378229076588463	0.0123156771193896	-0.170056180276351	0.0132446724112453	-0.2468671154048	-0.216666828779395	-0.0533263063676451	-0.0775208035824863
KEGG_ERBB_SIGNALING_PATHWAY	0.259301237192638	0.207381612375988	-0.0105196299420218	-0.00537791865874185	-0.0666266127665099	-0.120906288816943	0.0719822860998185	0.0557866338550831	0.1150016253253	-0.370115075587748	-0.0712632770203959	-0.280526755241287	-0.0576696201793228	-0.177619114029594	-0.194091679058757	0.000841554485202317	-0.0393786377169643	0.00588239456817363	-0.246561413925693	-0.365228413124094	0.0813388412666989	-0.0141438324284356	-0.121855217916761	-0.0192652144801782	0.0415333894813505	0.0681493083945265	0.236658831248183	-0.0984957988878878	0.0470000628060563	-0.00833796678784959	0.177789653147371	-0.103757383888864	-0.11843514198678	0.00419497021414511	-0.124367390116386	-0.0649532060583398	-0.184519356285819	-0.0382284284622544	-0.0857840803357915	0.0636755507266583	0.0653523723779307	0.111698544526039	0.197002987887174	0.0362810149427834	0.095279281957435	-0.229067173758043	-0.0908754679925782	0.0170133757106678	-0.134309328302654
KEGG_ETHER_LIPID_METABOLISM	0.0332454431589772	-0.059355315549942	-0.313456653837587	-0.139755270136397	-0.0429419945393444	-0.182685636915746	-0.101757324771365	-0.191314070555444	-0.13650440134128	-0.218943647107448	0.166777635041881	0.0976652711499967	-0.108262481771398	-0.0701371288436294	0.235089132743413	-0.298538498705094	0.253988553857476	-0.0591832421090471	-0.0230884238781393	0.35302779873333	0.100571148409602	0.252831646050501	-0.110201079839827	0.223493175481176	0.00308024317162633	-0.19928459407849	-0.180802337971845	-0.176547976422286	0.0846736208463772	-0.0717807760266293	-0.190309941353261	-0.406296295723287	-0.367895388232134	-0.098948420068766	-0.0785822111226224	-0.102587771243654	0.159452312299023	0.0946209951590719	0.0356374048936101	-0.0562629525346822	0.0205770001289907	-0.144209624320511	0.111793341087613	0.0883557513770864	-0.0248299829643331	0.224472418139258	0.00796024660165952	0.0491017263475089	0.00879001504496305
KEGG_FATTY_ACID_METABOLISM	-0.269037147166621	-0.317787690146337	-0.186196344772181	-0.0116836522132934	0.000697771985672557	-0.0400174780832783	-0.264451800014903	-0.113999527432645	0.148272967877833	0.302183806969184	0.235236795592615	0.210297385471842	0.20809608774237	0.197705506566463	0.219011042793267	-0.134026998854109	0.290436932805003	-0.0465313368840622	0.315400038991477	0.304069335780393	-0.0327267031780881	-0.0753361286742887	0.112039758007692	0.214227652023255	0.117534503839635	0.273931530715754	-0.167631993624707	0.00298455429100103	-0.295387101925418	0.0701225212995117	-0.434645119536503	0.0986608423590576	-0.271284413386732	0.1850833168576	0.25456140693213	-0.365277516660409	-0.0542604960759423	0.326662944474308	0.185644402850538	-0.0242934482639889	0.382481406637665	0.0181814427818462	-0.136030178223706	-0.296125736840152	0.0630938962409099	0.112333755402209	-0.0196106963686667	-0.140508974694509	-0.0753003286776293
KEGG_FC_EPSILON_RI_SIGNALING_PATHWAY	0.278158771973376	-0.0584964027027232	-0.211006094550557	-0.0766190150107502	-0.113005322455113	-0.276453223917889	-0.309950068451377	-0.317318069887844	-0.145276260116232	-0.260894847887372	-0.0592389947688184	-0.159977896748629	-0.150126000873219	-0.26417394768019	-0.00840216131085561	-0.165138386367419	-0.0890967206843206	-0.204876145527509	-0.283623717581857	-0.191477150247014	-0.0429707246196586	-0.0617233406706249	-0.26001529459141	-0.00495794250962509	-0.127301133051756	-0.211604714920567	-0.214913612648588	-0.240816744892985	-0.247877865855528	-0.231933581081072	-0.026902643074867	-0.212934532007521	-0.20199042255481	-0.208739986210924	-0.131750537478684	-0.0272073268489313	-0.199656572291633	-0.197008492125737	-0.188504334050976	-0.233357324281568	-0.115123378901846	0.00215650328033667	-0.0859673578473923	-0.069121234384564	0.00482139373013904	-0.0572480974855969	-0.0821120669520552	0.0541530863029542	-0.212813745595801
KEGG_FC_GAMMA_R_MEDIATED_PHAGOCYTOSIS	0.29641978386256	0.263958065388005	-0.0305400433666785	-0.0462461263543374	-0.192819716113944	-0.214762731365457	-0.103533602675273	-0.19871417283272	-0.0607426377210686	-0.247518004671491	0.129164454420068	0.117592973532126	-0.100682408150708	-0.114137084525472	0.0447814312669829	-0.0721094939619415	0.14030764833457	-0.0251013009064991	-0.0189596569869444	-0.140457097176973	0.105754374492921	0.0439767439699276	-0.270736220126083	0.252901680453956	-0.0209913084218669	-0.196810836906287	0.0567518533378572	-0.14272737508932	-0.220082059166966	0.00717164577689702	0.198956572149399	-0.120966825970267	-0.272922337957595	-0.15006088910011	-0.0373878656972976	-0.225281888326261	0.00630860371830719	-0.0608679163965331	-0.183428152377917	0.039186310447464	0.0483661620958658	0.1776513118519	0.0929065882404023	0.0222385278404201	0.126997830718633	-0.265244950072166	-0.133007664247878	0.0993971827059198	-0.297314690710175
KEGG_FOCAL_ADHESION	0.1608458414074	0.0344797667552491	-0.132012480031549	-0.231821881224138	-0.149166872218388	-0.178628894475043	-0.0447530389615434	-0.157901487027186	-0.0212549487401155	-0.246718767031887	-0.0803670504280352	-0.176310362650235	-0.256668317222751	-0.111439221166536	-0.177726300941619	-0.120159672866332	-0.160290811862751	0.010120899415656	-0.293566921597425	-0.268817411337793	-0.0538264843395349	0.0667239822763497	-0.149787730390743	0.111096151098996	-0.130698233677942	-0.242512342340024	-0.0943704528963881	-0.0161433493516784	-0.142571509459394	-0.0333428008348491	-0.0336622886800275	-0.0956889767944085	-0.230488250631878	-0.280772663530632	-0.0827968918173361	-0.107874134255591	-0.175414657786333	-0.233969702864158	-0.125682220150065	-0.109374425304169	-0.212402581024446	-0.0478056546727642	0.105492267408255	0.075640576793089	0.0145732688865585	-0.128305433591337	-0.0730421773748099	-0.0115521192005307	-0.166937006538667
KEGG_FOLATE_BIOSYNTHESIS	-0.0370022875560974	0.260565831512598	0.0430401762159968	0.0299002592157808	-0.249682569017258	0.237927658252314	-0.00576773704927513	-0.016034387625487	-0.0215457244913994	-0.0252867231261337	0.221939908349628	0.372040636772047	-0.531334587612123	-0.423636844827911	-0.163170107244583	-0.310606538948963	-0.220637720108683	-0.281827042189674	-0.0308519728713035	0.211889297717395	0.249145922213503	-0.518978915292345	-0.429797356442522	0.464758997601156	-0.408237153388771	-0.163584755420466	-0.361309735803124	-0.280743084094997	-0.527979690836678	0.153958151981164	0.38693128079971	0.343425926115275	0.32152097453796	0.214157847294081	-0.0718785116400286	0.290886244142837	0.418541633381827	0.0871450293165888	-0.00293148540320012	-0.0971877586337018	-0.629999284865021	-0.335921484637046	-0.552810354300526	0.0645704442929297	-0.163383124000606	0.15548658961997	0.547888124797939	0.536340705092074	-0.00236876605299086
KEGG_FRUCTOSE_AND_MANNOSE_METABOLISM	-0.0419888951895798	-0.0770883252383395	-0.0515041302403572	-0.0706690320814628	-0.237449076923612	0.270486145813521	0.182895228567786	-0.247712733428174	0.0301846936198276	-0.0677253020743236	0.165113540169209	0.149297025611968	-0.279167792621519	0.273021206800117	0.124922018902535	-0.392800583435735	-0.0781345998411525	-0.1669167810449	0.366879040631081	0.235387261243036	0.254500501223564	-0.193215903827094	-0.161154980643117	0.235353341538611	-0.14781338892809	0.282181024953209	-0.0408188100191848	0.330849294863657	-0.350265833063688	0.060585299465707	-0.157979006313435	-0.241220396758337	-0.30240139819888	0.267824504038888	0.101380350244129	-0.409169660081196	0.140001090510988	0.372288108878066	0.360659230322709	0.020221651668245	0.174701829516041	-0.138056940836576	0.450075848074352	-0.164371856092452	0.112904358551927	0.144833480513161	0.0987795741626481	-0.0698475651299314	-0.251658215786628
KEGG_GALACTOSE_METABOLISM	-0.00539838933774073	0.0882152554240508	-0.080217922936599	-0.404154136598437	-0.416866206660559	-0.0129882592811795	-0.0565483998992673	-0.276450404894238	0.245457673022723	-0.10546608225546	0.109979477489366	0.199013004861134	-0.200220353543015	0.007444204377139	0.293441152699873	-0.149017028746971	0.0786779000608288	-0.0107539297660987	0.288700579244621	0.386398153433401	-0.0042176543336965	0.134407364508754	0.0783725713673107	0.268673565768093	-0.0272933174725951	0.095125113246658	0.152910011974071	0.067955127206141	-0.0664433850878739	0.311883331448876	-0.229746748317913	-0.277423128356547	-0.474536865526688	-0.294985793606084	-0.178029345118333	-0.620912321270947	-0.0310473034744447	0.116236773467858	-0.0680325169476758	0.184839154331948	-0.0936347690848571	0.159356643043518	0.392464481953494	-0.0103444357407018	0.126400155883052	-0.0171868897257606	-0.0219263836719311	0.115027709170492	-0.0657965279920023
KEGG_GAP_JUNCTION	-0.136373358850091	-0.0532934981552577	-0.130500355760225	-0.321914649638489	-0.310027275937899	-0.269875337152768	-0.138178707016144	-0.314620694532776	-0.206289321994902	-0.306072842705765	-0.0910691009165897	-0.0485464126872875	-0.339573572866627	-0.281554850213124	-0.322061607546786	-0.232597824120854	-0.109591569137038	-0.141902884789587	-0.329997425651319	-0.199658883274391	-0.212479916276504	0.0164221401087439	-0.156788465015648	0.0832841253944663	-0.315285678294137	-0.206635181010442	0.0123517110390901	-0.0077767892226224	-0.0532129897579708	-0.132235933241599	-0.134066342912965	-0.0558479470205946	-0.366992368272881	-0.273424854169138	-0.369697174815746	-0.182520845722758	-0.150675939521355	-0.28934083355519	-0.194219857337221	0.0193877929255555	-0.112859898645252	-0.0641915457971435	-0.143891935107972	-0.228989728265569	-0.0532846840121781	-0.147824530619688	-0.153946543591793	-0.273640633489002	-0.188120583083527
KEGG_GLIOMA	0.249252854575143	0.183521139949056	-0.237199698442902	-0.0375927338007211	-0.0172993432033798	-0.218401004347818	-0.0342575080430642	-0.0529261788385259	0.0752258959016381	-0.190957583293621	-0.0463409206498667	-0.267415423913601	-0.0498543960824915	-0.0761681962654777	-0.232091551596741	0.128637212496591	-0.00798164634903589	0.0362772889462691	-0.282140164349213	-0.325655725546824	-0.103193497363196	0.000530658029286674	-0.181555329369321	0.0637726498207889	-0.0164248146129858	0.0515637927976408	0.0301569419979935	-0.0622690065964637	0.016102238687904	0.0640403040478873	0.0752385429988503	0.0640595375273742	0.00506137820851049	-0.144899238081913	-0.176806244717235	-0.0245524549812755	-0.214809459108815	-0.242815671067352	-0.119376766002082	-0.0982571532463292	-0.119446578928292	0.0332671531812334	0.0559691375254391	0.0486187120001107	0.196811321148568	-0.0936644295419413	0.0245722972710621	-0.00775346061436075	-0.100959863821897
KEGG_GLUTATHIONE_METABOLISM	0.116794948492499	0.192760599848767	0.0385137575810605	-0.102719054069195	-0.392368224495898	-0.246010919565738	0.103022306986405	-0.0961745046662683	0.280883817341563	0.0141844376135775	0.0819590211564188	0.26577457480134	-0.0917777524614684	0.0759705635082662	-0.0408565364770844	-0.18014120916652	0.0679990737664131	0.175515652474962	0.264436863807996	0.335333002695648	0.249234528974147	0.168774948963242	0.0581369599666309	0.309282951019757	-0.27965878672536	-0.252572752393499	0.0383371401374405	0.06879916164274	-0.0958021217499092	0.0390976133255701	0.22557683750923	-0.187060574115443	-0.491316216297495	-0.204322211761139	-0.180033598376208	-0.431593222045343	-0.0743176549279463	0.359083407428037	0.120972959589439	0.196400638976295	-0.00329065620124447	-0.00561369001490561	-0.0989881911461059	-0.111529534067637	-0.28730882444529	-0.199459356636506	0.0560439530786285	-0.33610934013898	-0.220737703658381
KEGG_GLYCEROLIPID_METABOLISM	-0.216632568480435	0.0434926334507846	-0.0506677117584101	-0.319992909525112	-0.432629512290361	-0.0471386130150394	-0.290107486302697	-0.231571275928004	-0.0103218769181846	-0.341375369699581	-0.245157077431729	-0.0976474442727032	-0.324528938751401	-0.081473790786338	-0.232283369799529	-0.38249486267973	-0.136078290421438	-0.249660580167181	-0.147432541476879	-0.186091644646811	-0.101498843579616	-0.0431064132972624	-0.223155173630831	-0.0174108688467197	-0.203739901027012	-0.180826192013925	-0.270711928768811	-0.0321294060203092	-0.235512825514799	-0.0850712337853133	-0.0959227379126665	-0.490338098184871	-0.397825090219506	-0.173106392998678	-0.29517445568015	-0.356224785523599	-0.107807322733191	0.0665111313268538	-0.0930111984934412	-0.101685471393184	0.035606622796937	-0.293670307157343	-0.415458739900859	-0.103886237296515	0.047373420384954	-0.336208408796476	-0.07319862475919	-0.123312105316177	-0.328363195839474
KEGG_GLYCEROPHOSPHOLIPID_METABOLISM	-0.186545734372883	-0.16763388406093	-0.277969295871852	-0.293663198557275	-0.488940154467051	-0.164165394755184	-0.222200042074789	-0.326493955709705	-0.191445382698702	-0.488334168844517	-0.23443270472075	-0.260701981898895	-0.390006516844722	-0.158561454826673	-0.115209501019058	-0.519338166407306	-0.0786672452265425	-0.177923080798319	-0.344990045443258	-0.152635550271521	-0.165614876713108	-0.0971182211749082	-0.351261355496286	-0.17166925965209	-0.261920830008971	-0.21178019372866	-0.178813033436854	-0.211696243776077	-0.0392085428824512	-0.152229238977396	-0.159238081487781	-0.394798115296306	-0.377186201460521	-0.106531164168527	-0.463208090836954	-0.289280464841873	0.0417635068381474	-0.196825637406376	-0.234269324367595	-0.301948129419985	-0.158809322426629	-0.196378773440012	-0.26041363635281	-0.0684408235726632	-0.16598539023998	-0.375502089777502	0.0695271016057827	-0.162984908286987	-0.214184266239894
KEGG_GLYCINE_SERINE_AND_THREONINE_METABOLISM	-0.0810386751046797	-0.10919199160791	-0.0925967412018071	-0.115048289623021	-0.121966416634035	-0.135182527012579	0.211233511886418	-0.332778968367467	0.127648726311283	0.183959250223169	0.246794771535953	-0.0109723421908937	-0.172363698022765	0.285251148274653	0.142955265899483	0.256364938649518	0.0719061205418825	0.218544983912332	-0.0643173352760262	0.1347691155268	-0.167124050090508	0.0691620878902837	-0.309167973784541	-0.170782409301753	0.138226124392584	-0.0860115972017599	-0.103601289346715	0.237999943550555	-0.00216226113033063	0.272569107013788	0.211697973922551	-0.264884197489502	-0.0482320012723247	-0.193420378212947	-0.128661838057426	-0.120619659696633	-0.287782359901189	-0.0633031519967706	-0.330641058070288	0.163039585686081	-0.0629987208423775	0.0169018398734642	-0.194505428043605	0.00252351039506957	-0.0538157753318586	-0.279538926276881	-0.0260636318159347	-0.228901873059221	-0.285640076551207
KEGG_GLYCOLYSIS_GLUCONEOGENESIS	-0.207249231739303	0.058986356458982	-0.191657759481877	-0.339961690727788	-0.276163082601564	-0.264414606931762	-0.243537262778058	-0.315926428066105	0.123025757847737	0.055041130027292	0.013595008049226	0.147055273271224	-0.210463883281939	0.153846378258864	0.0393764871789776	-0.323748511459078	-0.246366922365321	-0.304251688448572	0.261437232877782	0.120386443485108	0.164187243526597	0.0678189177175003	0.152074260718321	0.0938590672322438	0.00888253345789694	0.103736536980435	-0.00365971309789671	0.0385769362021903	-0.272413958743053	0.241136026508225	-0.113128720773274	-0.291499048325887	-0.380944155927495	-0.0219644749553301	-0.0270147049018235	-0.319294812119252	0.154168797692965	0.00210813322415315	0.133870717538413	0.0126947682647826	0.119401460330773	-0.113051282683651	0.116162563035328	-0.315555990519871	0.0266667913264344	-0.088415855969124	0.233330194768869	-0.17199408878311	-0.154962273851085
KEGG_GLYCOSAMINOGLYCAN_BIOSYNTHESIS_CHONDROITIN_SULFATE	0.274818308752278	0.248946990464254	0.203044504635535	-0.0348080132812693	0.247742087034338	0.0469899601736949	-0.296189481388221	-0.107346846467584	-0.492161219253319	-0.254740361868061	0.145259757881476	0.159044649435813	-0.344449740668627	-0.247095566256651	-0.116379933123652	-0.469713863102924	-0.277114141294003	-0.40321144827809	-0.164377902795973	-0.365542969202584	0.201897374559324	-0.26812999359126	-0.305054953915056	0.0706638270808879	-0.459399290670695	-0.136119131333542	-0.0539251960394757	-0.0792659827777648	-0.511673634036098	-0.174678723057834	-0.0465846928366797	0.173080447123689	-0.109702615131189	0.0885463741193055	0.139354226914382	0.168438745442335	0.196747386896797	0.300311724436454	0.206593375575777	-0.242852373121025	0.137488857690486	0.170171223583523	0.30940016001116	-0.0142105123904546	-0.293059174244944	-0.418753850097953	-0.368668775512513	-0.200892861268759	-0.412275734522346
KEGG_GLYCOSAMINOGLYCAN_BIOSYNTHESIS_HEPARAN_SULFATE	0.111736535371662	0.111351232708666	0.10559494131686	-0.233481309428035	0.325851377119006	0.309532863682866	0.0696229222911232	-0.120862002247685	-0.426567101464873	-0.0308181010985216	0.0909574400003724	-0.00934913840135504	-0.0475759781788752	-0.0169008493231775	0.088650093219748	-0.37563237102389	0.0438823069805463	-0.475843636647582	0.0403773949816423	-0.0440041003508012	0.167154961480808	-0.237207758100124	-0.366086395873582	-0.16475198541799	-0.124997186656711	-0.243789843434112	-0.119124980514106	-0.174786244168436	-0.229922062862133	0.00618641232824302	-0.0775850455559867	0.298403030496555	0.11140924390556	0.262209172919256	0.112919931382744	0.0349871761468189	0.0583514707584979	0.13266611821516	-0.214208875232517	-0.253756023915251	0.137239092747067	-0.219382106601106	0.195995422059359	0.179183071240893	-0.359179985619344	-0.206222168996194	-0.314958127887753	-0.370218956365388	-0.0872520979469354
KEGG_GLYCOSAMINOGLYCAN_BIOSYNTHESIS_KERATAN_SULFATE	0.478724337688604	0.347798180797817	0.162147284202165	-0.0118369034864752	-0.124151466497509	0.400243433093572	-0.0886141326778978	0.120423707903121	0.0628943794329461	0.0182863938986352	-0.114417577218455	-0.207229596434458	0.219646164386509	-0.200835111417006	-0.347204531604333	0.21178535394843	-0.375434496013052	-0.07056534487785	-0.130936736022383	-0.417034271611331	0.534427185028597	0.043940924168579	-0.341679436537186	0.0246910982897838	0.249283221334807	-0.466677236288793	0.224646449192486	-0.164051974289648	-0.134389682041888	-0.377771266159402	0.0317570567843974	0.363833566008625	0.188337756004599	-0.212082600427142	-0.112008701706236	0.139517747516721	0.189848193995689	-0.194103268941836	0.246168264246052	-0.41228144552331	-0.0817022226697386	0.108395700295322	0.591670883682112	-0.308115562717426	0.133400525987816	-0.32937647000165	-0.243745511411802	0.366312697805022	0.0874629143391822
KEGG_GLYCOSAMINOGLYCAN_DEGRADATION	0.0289973453134522	-0.080020365568872	0.0622683353511494	-0.300075061690451	-0.201460235709241	-0.528604747404784	-0.255586813278934	-0.497637237401393	-0.248903972764823	-0.26421452090863	0.316244888725332	0.245040872958935	-0.187740792962222	0.0658300639890846	0.231414349460676	-0.283371843835009	-0.00406612649320659	-0.327387294351765	0.144329801633797	0.270291156183594	0.0971659217399027	0.370098463877424	0.155975354987044	0.493659122819979	-0.181573971720904	-0.0305502681648396	-0.392042948726588	-0.154044199650816	-0.298660080579601	0.0414063076046461	-0.0842822954666632	-0.0195031364119434	-0.422492118860807	0.0754129386855059	0.00645207904292563	-0.0835145748908007	0.295872581178721	0.216937779946093	0.33440914040918	0.214356385879123	0.33092775862707	0.129253608050127	0.0837604402444071	0.0960002541866092	0.195792374272243	-0.312929285627574	0.0709484752372641	-0.08961530334973	-0.132521205369849
KEGG_GLYCOSPHINGOLIPID_BIOSYNTHESIS_GANGLIO_SERIES	-0.47157209709053	-0.259666828772841	-0.394289031955234	-0.33580982584554	-0.320085230765281	-0.263917833065945	-0.30175819363216	-0.497062182950291	-0.294498577474122	-0.305297182750866	-0.0807813589698366	-0.0603971560262334	-0.185588602126962	-0.445236019179458	0.158748664706568	-0.329944971171263	-0.160434288429761	-0.0748837742925497	-0.237048511087915	-0.025947311295135	-0.165827516093499	-0.263691229662208	-0.361806211693343	0.00209333392155603	-0.3492680004117	0.0690406656870843	-0.118470478399391	-0.337578193055121	0.0277974367107065	-0.375022705066766	-0.248816989682323	-0.468579281345936	-0.451097637552092	-0.242917601744503	-0.36887559721164	-0.399181049317045	-0.435776192672447	-0.0895713627694474	-0.544465812569118	-0.0944301525427997	-0.22038945620625	-0.179030516835926	-0.127070162957909	-0.54782689780062	-0.34159397778765	-0.568617667908336	-0.335448439610841	-0.327874913726781	-0.538009029149992
KEGG_GLYCOSPHINGOLIPID_BIOSYNTHESIS_GLOBO_SERIES	0.0900152823532145	0.361123662225728	-0.387709860522641	-0.3768569883914	-0.28046125450583	0.430903923516518	0.0349493656730258	-0.351286700615026	0.282805220253413	0.362691576130101	-0.00104496158077932	0.138106067154409	0.191400138609377	0.244082300184363	0.163973627188344	0.159812298189446	0.0373765114927623	0.164744214508274	0.0529810087994194	0.0676279838827549	0.239076754673847	0.318419831855254	-0.191402237065628	0.0530188535792242	0.406675076001676	0.532263483010811	-0.324686563333923	-0.0345601741615546	-0.117392701314067	-0.105552771651316	-0.140031629462149	-0.0269571118002002	-0.148383020091976	0.153021474930544	0.190535678115817	0.0645172820936156	-0.00442190114858498	-0.403377487748849	-0.144271503190494	0.0920145959041463	-0.182541265930452	0.158998946943216	0.170733591010496	-0.357979589814074	0.156508133475116	-0.148973045936227	-0.121000609521637	-0.260817984089602	-0.336499410318239
KEGG_GLYCOSPHINGOLIPID_BIOSYNTHESIS_LACTO_AND_NEOLACTO_SERIES	0.0337365968955519	0.0763396956464581	-0.211610894907061	-0.227232034973661	-0.197320479046277	-0.225275915469759	-0.418601070415119	-0.404879984959352	-0.134923748831079	-0.135011798569297	-0.284467128175101	0.0889594638193716	0.0354397594435773	-0.361462943117582	-0.447220293753711	-0.00231330061879775	-0.473444707204086	-0.136804648869297	-0.317844575707852	-0.202073432200613	-0.0693937265333506	0.0929986290946682	-0.057056252773277	0.0497470772948382	0.0450876355472591	0.105269817101319	-0.479220776637089	0.0300126513525752	-0.296466254968356	-0.0595808175765725	0.033572503335353	0.297663374671519	-0.237490287872201	-0.0494156633767189	-0.0558288751511708	0.149916708099868	0.167341887056301	-0.246366175150846	-0.152156622111455	-0.0258954221046009	-0.255876040939523	0.0427944189203075	0.0721160985921663	0.0807522910713728	0.0722955984166481	-0.0213714154943354	-0.294418746948424	0.338043200532101	0.123979884290515
KEGG_GLYCOSYLPHOSPHATIDYLINOSITOL_GPI_ANCHOR_BIOSYNTHESIS	-0.20570618197188	0.105259302831435	0.258353383799787	-0.0220606936184	0.132227326813981	-0.25559599854644	-0.11173353488277	-0.306561199478635	0.088315006637113	0.268745222698014	0.171428288393779	-0.129736625506194	0.177688313235265	0.363474696561036	0.423211042504367	0.332265547948878	0.140126373431759	-0.0891942608601499	0.318013811403028	0.280532531699397	-0.0761902852510751	-0.527840397815998	0.140550384957628	-0.282884762308832	-0.0737467386056163	-0.00723995753883624	0.312862697975522	-0.285966410785929	-0.118075663001926	-0.114501076148134	0.0564525372761516	-0.107161040716592	0.193816426753673	0.0938286131352422	0.160132000696139	-0.00382980652927278	0.218477766144337	0.15031656341481	-0.111815408137843	-0.214307620074406	0.0252302096958555	-0.382338967441019	-0.296629851158831	-0.257610099886998	-0.181464982499882	-0.131530737345877	-0.28403724837389	-0.238215653886986	-0.118770122605379
KEGG_GLYOXYLATE_AND_DICARBOXYLATE_METABOLISM	-0.0129746416258286	0.495230619281241	0.111784178130422	-0.171531261483601	-0.0654013734437733	0.403778305137339	0.257040583176838	0.210623146974215	0.383423992774164	0.302164700925421	0.0389639041889324	0.0252563101218937	-0.339870616114017	0.162107863620524	-0.0761798758337435	-0.288031192766266	0.0364415586022174	-0.51256723492682	0.483778120144309	0.155552531301042	0.0428245893880096	-0.609215981047516	-0.0369660244588355	0.283208459531437	-0.439167525474914	-0.21311787642036	-0.158642078111331	-0.243927745190774	-0.222591629737407	0.121293533035422	0.0920196645609519	-0.12654765865649	-0.140427943313053	0.282987470785796	-0.276747121216899	-0.174129014697865	0.121128604666716	0.309221522878558	0.648367540117532	0.170592889805672	0.244600000239585	-0.290233611575654	0.035794096452884	-0.244276687522036	-0.166283236072683	0.239699871336848	0.247075183793603	-0.439164370698789	0.162993580118255
KEGG_GNRH_SIGNALING_PATHWAY	0.255655926751072	0.142112117446586	-0.213262060048424	-0.147670592257377	-0.26587179897003	-0.294734572828336	-0.103750202205983	-0.237185582638752	-0.177854542866377	-0.373503909750095	-0.0607872076047682	0.035852078338267	-0.222009597794163	-0.334563965415464	-0.162442148417206	-0.204290653335803	-0.137542056766999	-0.0836384901262687	-0.28595620541139	-0.127191220594351	-0.110400443921015	0.100794892484523	-0.019011649445887	0.191867171519107	-0.224997480709689	-0.172618321705601	-0.0156077210641289	-0.131523284119024	-0.039852326890097	0.012550039686793	0.0243184451699074	-0.0517468374655473	-0.196638175443267	-0.11844486972514	-0.39172158814458	0.162182907970413	0.0570667380580786	-0.192606482701882	-0.0525622783434424	-0.00104962394160635	-0.0378447153948945	0.0641858157116146	0.136851385549151	-0.0745522919084151	0.127400179293069	-0.0736867771337111	0.0143332183506851	0.0476086216854625	-0.22832767392141
KEGG_GRAFT_VERSUS_HOST_DISEASE	-0.866936333697541	-0.895524535908014	-0.884978927271613	-0.888205552435617	-0.860103648375536	-0.829238003783277	-0.859091083488783	-0.85779196312195	-0.905352052237544	-0.843149404664756	-0.869719356739237	-0.837617422859243	-0.884481379458957	-0.881988967520532	-0.850154985929561	-0.877581380079339	-0.900695136581911	-0.851222171463651	-0.872150830875062	-0.889157712802316	-0.805536718655935	-0.879321807467656	-0.882966001510157	-0.811383478617833	-0.858924946598095	-0.90330398593502	-0.882762650438036	-0.798211565186576	-0.839793912256453	-0.866448570320998	-0.892231593429085	-0.807637691757367	-0.81663754064203	-0.844889024694458	-0.838807797595083	-0.796061831774796	-0.850134145370365	-0.871320190106257	-0.905479402812711	-0.901887938816388	-0.862695594253288	-0.880032756107683	-0.881198082819005	-0.876621789086732	-0.830097065859029	-0.845511247797868	-0.878008099723222	-0.849724348586698	-0.893218653794939
KEGG_HEDGEHOG_SIGNALING_PATHWAY	-0.0339040287501762	0.142333411727268	-0.0590327270465811	-0.316067380096246	-0.110501654494534	-0.159159284603072	-0.115968217940001	0.0123017762198271	-0.205136750251202	-0.104193328474152	-0.111526888912479	-0.141562309513975	-0.0506493019971334	-0.267467072310999	-0.314130504741906	-0.02482664169157	-0.302821584149103	-0.202281695131235	-0.374449885416296	-0.0540493681089707	-0.00354069459815123	0.283091710486355	-0.13044942833267	0.0844930926382596	-0.0946708646018949	-0.222139412962777	0.0344615379621265	0.00640838878203895	0.0439404061494856	0.151081051207656	0.174589406651275	0.000888792102117952	-0.00558824502963973	-0.0917824843016626	-0.187651025938564	0.145828413527104	-0.107520183888997	-0.12281737656378	-0.112017047772204	-0.0267410351282102	-0.0145706593071492	0.0890087070895706	-0.116035303491135	-0.179541311825931	0.1064319820862	0.0507369417372306	-0.0176360402641356	0.197853194661606	0.0823054065475929
KEGG_HEMATOPOIETIC_CELL_LINEAGE	0.234408658533343	-0.0278073799973254	-0.221363345732913	-0.121511335675392	-0.365058198204646	-0.3416261318371	-0.230016199384969	-0.390625487440328	-0.063431344003816	-0.303386817538328	-0.380762473829431	-0.288987901913669	-0.27320769218308	-0.353971606747968	-0.346857976825409	-0.431955200089306	-0.381807708284735	-0.253070643176893	-0.126599470299336	-0.388364249834327	-0.205108164812126	-0.117222309629118	-0.126116555499421	-0.119026609457858	-0.296818269311077	0.0673315109298977	-0.367132695549487	-0.241769437592702	-0.41370050319881	-0.0317291389237311	-0.0741819913699575	-0.0358435232943133	-0.288252399488634	-0.291446251933176	-0.363294059546122	-0.0879235643280142	-0.055207071133546	-0.399229976455886	-0.0658487260020009	-0.15429018042357	-0.269094940701482	-0.162379113022131	-0.122936551066499	-0.187285888418701	-0.19304556568284	-0.247646364151576	-0.227456559277436	-0.164609693857832	-0.186809157306561
KEGG_HISTIDINE_METABOLISM	-0.459690115797218	0.135173470710726	-0.0566689979355303	-0.187272988156539	-0.115510829747662	-0.1061974234609	-0.300988854484609	-0.464776440022442	0.125048696511025	0.203951213368188	0.0401137644665495	-0.00828993202404651	0.104869811140146	0.323854985598667	0.203411259854441	-0.102628379441648	0.00495814620408161	0.0124705752513297	0.281399208991276	0.0500375918538519	0.215852056747511	0.0917166309285653	-0.0681855685264563	-0.0117524249001027	0.140701501751324	0.0349649362328331	-0.191401394047998	0.0191230382451707	-0.086805442432169	0.242820498252673	-0.160106331812407	-0.275982982308556	-0.398410041667568	-0.211383551453969	0.130340189307409	-0.24255620182136	0.0896882379573113	-0.149155090034935	-0.0505179562525233	0.199392524477014	-0.0995191486369052	-0.198070424267558	-0.0947561223501767	0.0258703064335441	-0.0860973752830502	0.0719194678556051	-0.021033781618142	-0.0739978597072107	-0.177737016802629
KEGG_HOMOLOGOUS_RECOMBINATION	-0.384639563829665	-0.440438744846793	-0.0687351932472355	-0.120607036770415	0.256645001345265	-0.0692929475928664	-0.441950872346445	0.154396573276027	0.111084244719697	0.349632659369573	0.138399791080134	0.0454226041656269	0.220446762702049	0.277116331419869	0.262582711118747	0.35670070928015	0.181664956283345	0.0890578221824465	-0.0641280642183755	0.310972039434274	0.168844913293416	-0.164602094311983	0.203827193769587	-0.237684661705308	0.14201102671928	-0.0247037809817833	-0.114885876918612	-0.10963981313213	0.191257178938164	-0.246713044043829	-0.51513510815739	-0.0107631018768126	-0.128777876127087	-0.0999512372769808	0.454439918372288	-0.271985498820059	-0.307428482958567	-0.335454399948749	-0.308523626873712	-0.288160340740579	-0.200842120691499	-0.191171132948994	-0.155556132634154	0.0843589401823994	-0.224601215939964	-0.112131286691774	0.120788219472733	0.0653375895244613	-0.374669474564389
KEGG_HUNTINGTONS_DISEASE	-0.258756328900737	-0.111394575477452	0.0848009888731657	-0.189287452048537	-0.172222572837006	-0.134183504469357	-0.100562686726447	-0.1426679265908	-0.0360247894524472	0.0381410447228451	-0.157613733215524	-0.127757617319336	0.0740428754955521	0.08951948483052	-0.0313760576001891	-0.156149480780187	0.11355230884289	-0.206591941349449	0.130075230336063	-0.000596821291977495	-0.0975958678808991	-0.177335135134458	0.0761954266371649	-0.184099334212838	-0.213715526024565	-0.112008157769033	-0.200626071797939	-0.0830673547530443	-0.25183989859963	0.148517362761629	-0.208686758518458	-0.130410881085152	-0.12623330138646	-0.0449875896403718	-0.162435229188338	-0.154107421723366	-0.116887233525561	0.191040339958182	-0.0161866881067212	0.0177407766677987	-0.151461082792509	-0.163858435438751	-0.186224305432093	-0.185795723703472	-0.336975843011158	-0.248914845918217	-0.105674678509603	-0.243884842440694	0.00783766654303411
KEGG_HYPERTROPHIC_CARDIOMYOPATHY_HCM	0.125826994733371	0.000286790668701076	-0.224884028827519	-0.24062910764901	-0.189407466456565	-0.327110962911918	-0.2543445688478	-0.269192133510006	0.0374122619824555	-0.2714608266434	-0.143904605265741	-0.104696346140219	-0.351393571943981	-0.173176344887851	-0.213802871420536	-0.233841804083167	-0.202725098081816	-0.124900425615445	-0.351998442678755	-0.259414071381321	-0.165611170349183	0.0878840858712001	0.0637931360514888	0.114227761132506	-0.197465187487869	0.117822161587648	-0.3477322041957	-0.0231253379727109	-0.325207004912481	-0.06907737089634	-0.170545383186804	-0.00940269767260749	-0.243030095035434	-0.360705114027723	-0.181456965893398	0.152999124340831	-0.243581279183397	-0.279292164439999	0.0214886819013444	-0.115350011761954	-0.0749820038140836	0.0248010331900411	0.237538730481554	0.186887892093063	-0.189318899075699	-0.0960738860819092	-0.158115275240612	-0.0654978560888015	-0.236417263511738
KEGG_INOSITOL_PHOSPHATE_METABOLISM	-0.108889405646992	0.0637924243073101	-0.150721573218158	-0.106003948352033	-0.19129855634491	-0.248139446205093	-0.019267467450062	-0.405678633700499	-0.0480613125790205	-0.103187571960969	-0.00580526450043953	0.00451593722577226	0.174128696524003	-0.0460628425872522	-0.0060600879846234	0.125992442005065	0.00803730665714433	0.184879250630116	-0.0241729670487167	-0.0776577852376595	0.0604089758037118	0.167315396293683	-0.245556400557944	0.0738750230967962	0.103528962303588	0.0312214669009814	0.152280252800072	0.162667671718662	0.0102181825815296	-0.0656951649760352	0.17731897875866	-0.18594791388487	-0.299921590887134	-0.0616064520495689	-0.0891008796649563	-0.335562828382756	-0.0889228470630711	-0.274730732147015	-0.0356073832502295	-0.161716128176622	0.126921902715012	0.172333390666673	0.154756687204934	-0.0127107650943625	0.243453531118679	-0.0834424732919327	0.110911277137688	-0.154521096301447	-0.193408526026216
KEGG_INSULIN_SIGNALING_PATHWAY	0.0822779471760462	0.112352681374018	-0.174334954672152	-0.158286247238093	-0.195533439629543	-0.185374146273284	-0.0186815830199215	-0.0970920675687107	-0.130658699145006	-0.312441665168407	-0.00527158240725616	-0.288648292061082	-0.151474311479564	-0.215801723150552	-0.187589898292889	-0.186203693283197	-0.0721517634805393	-0.0646763168891559	-0.26790692472596	-0.215183763554199	-0.0395291408027842	-0.0668056435970023	-0.31853737500727	-0.117107924651835	0.0165560744403503	-0.235787564679451	0.109872999701028	-0.223986987165889	-0.062915563907472	-0.162376986756135	-0.0355266946926855	-0.128024389320653	-0.165404206335407	-0.0934537045860144	-0.232767925744771	-0.0833543520395817	-0.197825043633512	-0.264183140715903	-0.247296050354142	-0.168413974114404	-0.265897935621831	-0.137868318047792	0.0843620062104795	-0.214949417132036	-0.0108191190580967	-0.170327938495679	0.00945533527915868	0.087561216740715	-0.277369702898176
KEGG_INTESTINAL_IMMUNE_NETWORK_FOR_IGA_PRODUCTION	-0.393896014860468	-0.433015023148786	-0.342017134252678	-0.525169083284812	-0.585262241748987	-0.50017743504256	-0.448358290194475	-0.531320255451694	-0.493853124835781	-0.502305809375049	-0.526514227697379	-0.453093875233126	-0.494084476590805	-0.447819225400747	-0.509088086291142	-0.539137419523008	-0.506601032029867	-0.547732296880254	-0.336813344179041	-0.594584987248693	-0.451630410489659	-0.450875527569641	-0.492498457134906	-0.528204422714548	-0.51190773902633	-0.525596732011349	-0.574044742947298	-0.387368922171285	-0.619335106096801	-0.428556806267247	-0.37430306992931	-0.454041026319996	-0.503057512676311	-0.610096012063456	-0.561695461857846	-0.49779736423971	-0.463792084406566	-0.55322069593239	-0.435741490127978	-0.466007252709125	-0.584686142083154	-0.578309837747064	-0.43861221458995	-0.667166134265005	-0.568110691027986	-0.561120518752529	-0.557763206369726	-0.644346680626702	-0.338208484202074
KEGG_JAK_STAT_SIGNALING_PATHWAY	0.195311983882991	0.230447561520916	-0.00168499138229866	-0.0620301070149722	0.0628203260419398	-0.111565438799858	-0.031728728622798	-0.0203553185141195	0.0589739789455276	-0.122091403618585	-0.101566950207824	-0.137467915893683	0.0372558688045633	-0.220793419338534	-0.0897642282485411	-0.0466502263839029	-0.0691157660461478	0.00449632534979125	-0.165226891238992	-0.191071655250417	0.136068366265691	-0.158246356458302	-0.0951448630423917	-0.0714341353043966	0.0763310970794156	0.09231185492899	-0.0146929301670443	-0.137259996738903	0.00240171336299191	-0.180429582744511	0.294834528471333	0.228495776543321	-0.00645991840294299	-0.141800076407088	-0.0568754900424273	-0.0217822921812501	0.126349036204117	-0.13321648522357	-0.00878219567999672	-0.0500339494887364	-0.0553770123649559	0.166376074553981	0.0213699410962475	0.0217842239695828	0.0240855252987863	-0.0114156009826336	-0.0702935134724502	0.021577751780191	-0.0454662296220935
KEGG_LEISHMANIA_INFECTION	-0.264912279300065	-0.308093555477282	-0.415700272924958	-0.469391177636869	-0.492010927232085	-0.560281211008537	-0.514685661832812	-0.560442679061503	-0.498129599113993	-0.602097667093736	-0.49613583078069	-0.387038419235798	-0.488643290590402	-0.566529150985363	-0.528031463876911	-0.528948650602375	-0.41038410901398	-0.580567982622586	-0.470967540192547	-0.588191840482054	-0.403091129362073	-0.395667933103057	-0.477334565844294	-0.353661306597821	-0.483775489888219	-0.386606966452444	-0.502109601891771	-0.444135632144936	-0.638735896143754	-0.44910620832127	-0.210419631563175	-0.308762893474817	-0.532818188228593	-0.516822531281286	-0.5227856984863	-0.375337316606075	-0.377592262946747	-0.423558210774967	-0.316614726407177	-0.495378973613933	-0.500277417496812	-0.504993437851016	-0.493661466898833	-0.58268216997028	-0.340330799211469	-0.431084533624671	-0.347874431562075	-0.48508625524318	-0.394431772165564
KEGG_LEUKOCYTE_TRANSENDOTHELIAL_MIGRATION	0.209860198527694	0.11249119522319	-0.113288834818297	0.100074142141597	-0.175984494478442	-0.30366624859163	-0.147284055257088	-0.220149029061325	0.184333706204652	-0.137363918255796	0.0345984320713313	0.0775754167181021	-0.191476934881571	-0.125606780108328	-0.168829305760393	0.0555006928612928	-0.0547585004469964	0.0566626137519927	-0.0900104493032495	-0.314828084446886	-0.0875989092239328	0.230122891714278	-0.0108815157832774	0.0769347612004523	-0.0332140679139197	-0.115167154710152	0.0159502349971126	0.105635226285295	-0.223357560020574	0.167668244765013	0.105020359813757	0.0245765226506676	-0.229679014021515	-0.311437100283834	-0.0103707887601563	-0.168208110793846	-0.141198440251672	-0.284191377696706	-0.0722818486133807	0.0108795116488103	-0.0375465771373752	0.10706854360354	0.204905899180443	-0.0322748896641644	0.185641625213113	-0.174950522484038	-0.18353882318459	0.0275000825797671	-0.124263066988067
KEGG_LIMONENE_AND_PINENE_DEGRADATION	-0.0446786807209296	-0.414396011971945	-0.411692333036636	-0.577147777974579	-0.169583053725168	-0.338323234663109	-0.581460509848416	-0.462757921707619	0.184125452199102	0.432438118677796	-0.112184818895739	0.0163738975489869	0.348025381790862	0.301938116286935	0.40169868791157	-0.287173424583006	0.512808138407498	0.488590873784432	0.662004618132962	0.0414056116577273	0.288025274501966	0.259095380071133	0.409656384561317	0.465066028108679	-0.132327107616398	0.597085178917493	-0.591363481808684	0.396789519896141	-0.473386018858025	0.75753406552748	-0.188158542501597	-0.575870266881212	-0.612650469577408	-0.0335224079180331	0.144069088119868	-0.65525211237427	-0.258649580507067	0.758676619428607	0.127915674940446	0.619833768560363	0.493568932243758	-0.610246305135435	-0.13559984368767	-0.572833368929636	-0.205443324751444	0.0212172730363112	0.257333812547439	-0.220792368109524	-0.234206052363247
KEGG_LINOLEIC_ACID_METABOLISM	0.225761464489003	-0.128146895994134	-0.179116023823156	-0.449132274360449	-0.375659455571344	-0.276747658808899	0.0922522420681104	-0.0904478755291188	-0.346178352182236	-0.457156697211558	-0.00859281715506069	0.101925425307505	-0.187369742037931	-0.260498672713939	0.0230239748864184	-0.143162335692956	-0.249904639921469	-0.209458675700842	-0.350641510918618	-0.0499715229724882	-0.157533962706465	0.189625497290207	0.416771307136677	0.0899968547353651	-0.355208907654518	-0.265536890146456	-0.102836033011176	-0.0340631788244019	0.346332074094758	-0.127373565955266	0.266392012696936	-0.125762605479891	-0.177506662309982	-0.0130564830765065	-0.122024954744184	-0.0461630145076362	0.204016867444884	-0.176577918633998	0.117365327468284	0.18157408495324	-0.0522038821147758	-0.232533450548638	-0.0598276759310474	0.18846824701142	-0.0329669398340922	0.336105997085752	0.0872423096019087	0.186664760812582	0.257155860728979
KEGG_LONG_TERM_DEPRESSION	0.169531068200178	0.127319717447432	-0.279824872443333	-0.220173129307025	-0.392662634503487	-0.259038110997354	-0.0576265129892035	-0.080531306646589	0.0543725454496708	-0.244407330387812	0.0695826686602111	-0.0740169415171577	-0.139195146733343	-0.161527464375727	-0.251971185119044	-0.217451346789431	0.219497434167114	0.0320978908763223	-0.18563480634998	-0.201251895242022	-0.0639610097739473	0.0736588343093493	-0.190247024529063	0.0473556748543598	-0.0765790919132449	-0.182795433988348	0.01488515849994	-0.0369586171241218	-0.0144685867019017	0.0550124249785176	0.0967244090669336	-0.0912603689931667	-0.171714141814114	-0.0870431582044832	-0.293832200787942	0.0592949229802451	0.275024019446122	-0.29814093838299	-0.0464094233165883	-0.0309511979324536	-0.0148305232305696	0.12963305132488	0.106821471499158	-0.145885590523794	-0.0408189773990933	0.0459535964059715	-0.0191141645637226	0.157278075195728	-0.202302767231168
KEGG_LONG_TERM_POTENTIATION	0.154179958795201	0.223627536458931	-0.106388502264302	0.0280757075174438	-0.106842533441373	-0.310145288668732	0.0896570676147644	0.0438519831349783	-0.14636698870137	-0.247182973226594	-0.150193701428479	-0.181792070103997	-0.261623525554313	-0.111452680339412	-0.269281717152089	-0.0959521818817885	-0.145613154928637	-0.139239636489869	-0.234724689857405	-0.281036527199005	-0.0648943434255536	0.0162312732763814	-0.0767921582548341	-0.0681119697499579	-0.294328538197051	-0.0824300830159145	0.131338579763476	0.0144659023441039	0.0695102638348988	0.0060932706030184	-0.121124211611185	0.141316228054187	-0.0362294801833481	-0.0304754944749825	-0.265576208415391	0.231313078801253	-0.112289382792399	-0.271634974798846	-0.121486569996579	-0.194859364995574	-0.180868550173562	0.156669537060988	-0.0339926929097117	-0.126477441413083	0.0840705828015677	-0.0974180842790018	0.109348388444283	0.0495950561745699	-0.0251923633355327
KEGG_LYSINE_DEGRADATION	-0.280359457095041	-0.396405994043402	-0.227621480345515	-0.0672908950580234	0.14370238081798	-0.0507549136360945	-0.30869977525102	-0.117622642603175	-0.0325298239760822	-0.0892987512025788	0.0333212429151429	-0.0575429746229263	-0.111385374232768	-0.305394857432371	-0.0916192911736661	-0.25348182063422	-0.175116846598567	-0.0686751204765533	-0.0911674018342012	-0.243758567336636	0.0779260046711565	-0.251437667524919	-0.21828267123233	-0.0710733620400823	-0.252274319627409	-0.144721888925447	-0.265399905383436	-0.208450107189543	-0.305654298932396	-0.221797490839454	-0.0986206006360393	0.0660361089463939	-0.017693083397516	0.0687545042202101	-0.180269628327483	-0.263970414637763	-0.278851559548494	-0.11918225286977	-0.020975204813038	-0.123523549705655	-0.259688917504666	-0.28200376788962	-0.111727355102598	-0.278136599384423	-0.00414723345758233	-0.142695915580318	-0.126412975111717	-0.27451050023029	-0.355761642586611
KEGG_LYSOSOME	0.00720063706579643	0.103586228820693	-0.12653219712157	-0.189872498535166	-0.253069680628221	-0.383280938935527	-0.169909857106787	-0.376520527838431	-0.10796276111768	-0.182891995056355	0.34326360155804	0.215532702512721	0.0880077505184396	0.183260518345264	0.239390635036847	-0.224587751156431	0.173603102924994	-0.0064854421763848	0.102465854640164	0.229597131253885	0.036089568564416	-0.0316776751434577	-0.1690439748802	0.287732276016359	-0.0676246125751189	0.0462833557969114	-0.327637892698641	-0.0316601537032121	-0.346978367128401	0.221030376301603	-0.0374394372738367	-0.332211508668748	-0.454216655472546	-0.0107573456967097	-0.341691365484941	-0.407670596499298	-0.0568724138487981	0.124483375746444	-0.146773224723844	0.0287124792326454	0.0770609740202847	-0.158187749203858	0.103020364620107	0.155045745311846	-0.0745693414706528	-0.216076895544688	-0.367401103969372	-0.106539209862851	-0.37274964900943
KEGG_MAPK_SIGNALING_PATHWAY	0.0846133314978534	-0.0203713523536322	-0.187358505379686	-0.194613439639923	-0.244484101343175	-0.229498048762534	-0.124311885053185	-0.241939415481603	-0.190697201834372	-0.34957951472527	-0.234450788485579	-0.199382886899476	-0.296862663907962	-0.325810675466448	-0.256028717119328	-0.291003154479837	-0.245308276052825	-0.173512200957636	-0.343638619214601	-0.334066239038895	-0.0602752819665784	0.0492735894508288	-0.183641628891304	-0.0576935696385152	-0.247286487665872	-0.129941264744082	-0.0845074246559003	-0.154774431802286	-0.223559517108284	-0.16779736421771	0.0320508525740519	-0.072296740760048	-0.11589102626507	-0.213408428266897	-0.291116965164622	0.0156964286265072	-0.103716934184168	-0.197686172484111	-0.091601589250916	-0.124120755659071	-0.0784841523393849	0.0627781525517892	-0.0234843673732001	-0.0211278818103676	0.0239657442660151	-0.230027465920823	-0.0493627697334444	-0.0666819259558971	-0.198672624833367
KEGG_MATURITY_ONSET_DIABETES_OF_THE_YOUNG	0.214876162934636	0.0433240928254977	0.108359375952173	0.0230696419267947	0.0739291503614057	-0.0890349684843444	-0.0843196887908461	-0.125255627282869	-0.155677205002981	-0.217163610632108	-0.0555633642422842	0.184936438173011	-0.387598282660746	0.0162545323183226	-0.160189025354447	-0.173766307058291	-0.137811025834547	0.210460834983185	-0.29544866233258	0.261559299763297	0.0336354765723371	0.19981323080593	-0.0971906914150238	0.0563088742065851	-0.289496789317331	-0.413240137908992	-0.187397412874403	-0.0422340681207826	0.00484965642435697	-0.163262699255248	0.192581288228223	-0.114373612770463	-0.407294039462782	-0.174938638582223	-0.08340851471236	-0.169972947344944	0.154451159734067	-0.0689285062836978	-0.361667575960671	-0.102124722994132	-0.229969419270901	-0.132509660720917	-0.310491347834004	-0.0997417035560297	-0.00480625936249468	0.135229539882589	0.14700259760554	0.219227739363792	-0.0608832046630192
KEGG_MELANOGENESIS	0.160342771184403	0.207023017592924	-0.0221596214365368	-0.20466652321355	-0.280861137472581	-0.155105833427714	0.0133590211424427	-0.0244975842487408	-0.16346900121453	-0.231645195182616	-0.136124074409446	-0.0872136632754653	-0.14006857803686	-0.213420155602076	-0.3475670653242	-0.0473436106799	-0.0342632674115058	-0.171726213430419	-0.309560783110595	-0.185749139472799	-0.0679420783382526	-0.00906626538387226	-0.0606067662216364	0.123914930612872	-0.175126263115405	-0.0245631702268776	0.00337220536606367	-0.160130367195648	-0.00866251714129665	0.236072680942845	0.0590512842436132	-0.0269280047430612	-0.0626255712891873	-0.172898024608834	-0.145368661983942	0.0290297739378293	0.0597762332524763	-0.11940604182647	-0.0661903642908429	-0.0620104203491436	0.0714061807108659	0.252097981632569	-0.0569882271188432	-0.0687873512959687	0.0790199458068152	-0.158686620045093	0.02009380227711	0.00100004016890992	-0.032983254408101
KEGG_MELANOMA	0.203627188893082	0.158875800180409	-0.0275651822285387	-0.117108801421974	-0.107577021536784	-0.256574615912005	-0.15196039154768	-0.0639733720404836	-0.0290564471583192	-0.161560217269713	0.105136695676628	-0.00777562179838343	-0.0393524151819324	-0.0773627882089923	-0.125440256135918	-0.0111164922617317	0.0179849911316738	0.0174967059009283	-0.236916982889572	-0.378855576410717	0.0532236400770608	0.181286542332036	-0.11188708671912	0.0448197115242167	-0.0909382485488204	-0.112558458402264	0.163934384110794	0.0625460772049247	-0.0876284676785399	-0.101096218854418	-0.0289466723042272	0.0888110722898534	0.065729148513156	-0.0318176118887307	-0.119573141796186	0.00714292261405106	-0.186115761229923	-0.185336670546991	-0.218428803182173	-0.0689374797052457	-0.28707763709732	0.181611806514304	-0.0877289933682117	-0.041391140910569	-0.0516469475906174	-0.0399162537422451	-0.0297777738563932	0.0571967232061013	-0.103705175836752
KEGG_METABOLISM_OF_XENOBIOTICS_BY_CYTOCHROME_P450	-0.177056935078282	0.184220060250002	-0.0671238485403288	-0.267978187277261	-0.346146067482442	-0.356240270273501	-0.056983435222056	-0.211976282108496	-0.242138111676773	-0.195556456481136	0.011191730187185	0.341159512593571	-0.0851191733886303	-0.179617537381889	0.0728736134942341	-0.159672210940918	-0.140027327726718	-0.129303578068681	0.0459317497408382	0.122916460817213	-0.103559136546312	0.201712738668439	0.175924513789347	-0.00243015453719414	-0.0623932264303497	-0.264605148965031	0.0894429811427072	-0.0351556176503714	0.124325576320377	-0.00800319214132245	0.218797337289588	-0.0452865267809004	-0.38023277553212	-0.105895125670903	-0.317369916564347	-0.391458551981741	0.175550988340778	0.187520516911376	-0.0178977888402969	0.261722128655832	0.0633101752280045	-0.0347548167816416	-0.0576954965949537	-0.0083148190739735	-0.0274736854089701	0.053964002587297	0.0162093765502428	-0.0961818893430603	-0.093164128145161
KEGG_MISMATCH_REPAIR	-0.53700276725129	-0.46522287649098	0.132354908008226	-0.156790263453132	0.322365969641828	-0.0598078155759958	-0.374623978078608	0.0343492662697115	0.390537656370167	0.450082456600799	0.0875891490106852	0.0758334321599784	0.20954426330161	0.311369057414797	0.138098059367971	0.405351542241867	-0.173699776408739	-0.336953743474648	-0.105634089883098	-0.101228775339744	0.00324707113208433	-0.0728029918955418	0.254694766452674	-0.311373369391298	0.303102674974935	0.313423740063005	0.140641626987008	0.19597785459151	0.0942746779444808	-0.0571239679272392	-0.506662148169847	-0.384304926655352	0.0626103518024491	-0.021811480638904	0.60489062939751	-0.352810166953823	-0.484049981741729	-0.311389615524174	-0.209365365685932	-0.283109791224832	-0.133851271240471	-0.411232542025919	-0.334543369413346	-0.0405589378701696	-0.0243709636188635	0.39072109020272	0.331095266161353	-0.369196589014073	0.189204957956089
KEGG_MTOR_SIGNALING_PATHWAY	0.135058310441622	-0.0584229326858436	0.122020009245358	0.0306719372965693	-0.0817602532531509	-0.207792312902012	0.0825140440475668	-0.0447529114823435	-0.144716825611381	-0.289540556282961	0.0850384219678391	-0.265059276382438	0.0334036239451189	-0.276697574033589	-0.0233613411421288	0.0551873850841674	0.0972360296049361	-0.106184016782065	-0.227108941157567	-0.0890784761372002	0.125659880891157	-0.0466781300613369	-0.194735191810566	-0.0108663342828329	-0.149220029590109	-0.0440860629725976	0.17092763284566	-0.00565825036530712	-0.109447224837609	-0.283193908983394	0.250869482348936	-0.151217990395135	-0.127926479133939	0.119537533677889	0.0388384190462784	-0.0498903405975764	-0.0493727498486605	-0.163941475305681	-0.190907385962059	-0.184644189937396	-0.0695802372212255	0.134072494456884	0.0609545230663994	-0.0859709719718938	0.26128665863879	-0.0684163469522711	0.216378513123852	0.334468853548096	0.0147545272474573
KEGG_N_GLYCAN_BIOSYNTHESIS	0.00814327031488324	-0.087067302986161	-0.118863578361202	-0.0701625990987437	-0.0162338985677125	-0.0346968058217736	-0.0450788278549488	-0.205922647736487	0.242151709970628	0.295056059865018	-0.297821371729285	-0.252382875865021	0.290855446127362	0.281332457441084	0.0609681714292201	0.324996299931301	0.0229495097113979	0.211521672814329	0.277721048835915	0.161437317868135	0.212107747362303	0.0085128075345289	-0.136049072824037	-0.187286978094793	0.283029791929025	-0.0740929489375677	-0.0560161787461381	0.157839221717163	-0.0761351997873727	0.228197552036313	-0.279461051820791	0.0916751407828001	-0.0616942013553479	-0.21781517454945	0.0526498010261711	0.0391705942412429	-0.0135893168434086	-0.248873787413007	-0.307319693229831	-0.334422923136931	-0.0928999577446319	-0.460338763304092	-0.0668221808297777	-0.113187891071724	-0.137750824331923	0.0465518251364999	-0.0722582927501343	-0.315098605485089	-0.228938692567123
KEGG_NATURAL_KILLER_CELL_MEDIATED_CYTOTOXICITY	-0.739991788293031	-0.780337502142155	-0.782843999292889	-0.777118597850584	-0.676969726750239	-0.677966428195582	-0.707794420402135	-0.701315375428316	-0.783143265867767	-0.562561146597079	-0.732525717132297	-0.56492981420206	-0.68837537025948	-0.677253969167374	-0.66291106296831	-0.753611389159446	-0.790162524898641	-0.658451067182299	-0.728849250441203	-0.751319859836122	-0.55497741036526	-0.73522151555104	-0.757150696156434	-0.558605743738705	-0.736729128418227	-0.787640968246849	-0.720019664406336	-0.603257915111981	-0.657304870631612	-0.69918131745292	-0.790017306920206	-0.672410228856172	-0.634570768093304	-0.692786787675861	-0.640590705517962	-0.560472754037756	-0.708917246545533	-0.627869028835685	-0.77880003560306	-0.760239616906335	-0.650650438671524	-0.72003009311043	-0.652965141975503	-0.678920871679564	-0.630865107846138	-0.662975634496114	-0.645042324467061	-0.672659995169693	-0.736970967688001
KEGG_NEUROACTIVE_LIGAND_RECEPTOR_INTERACTION	0.11417817591605	0.045371955672298	-0.148346013089584	-0.14824219943628	-0.251983709168266	-0.301988263660438	-0.00849436349773799	-0.228458849214401	-0.0743996416000566	-0.225251846746699	-0.203865764363434	0.0847807130045358	-0.148339040822639	-0.220667423435265	-0.0684419664390933	-0.00825016750810767	-0.0541536976952567	-0.167718187068647	-0.183299418460893	-0.134229864040852	0.0362785002914412	0.0456797996954253	0.0315464661891771	0.0825280683118746	-0.132876853311728	-0.0649670354808238	-0.127001869135764	0.0944995315431511	-0.105964645530323	0.0134256568054518	0.0393989021868665	-0.117816076744055	-0.237349397961155	-0.256796724448171	-0.218113324710436	0.100034210348097	0.106527592846973	-0.223414850817181	-0.0743146827604327	0.138165572077604	0.0173941535734296	0.0856666748317419	0.100798502528275	-0.0449109956187413	-0.100734968930427	-0.145060532685761	-0.0033478931526498	0.143028648976721	0.0955624063264817
KEGG_NEUROTROPHIN_SIGNALING_PATHWAY	0.246931505081333	0.207508148316742	-0.0249130298822994	0.0145782877745672	-0.107063251366826	-0.227135227304708	-0.0388502017663108	-0.0565732335044151	-0.108978583661809	-0.288870730035668	-0.00318277488408525	-0.100906184966189	-0.171606621986083	-0.226889223835673	-0.149844538143185	-0.127443648744271	-0.0400316659218338	-0.0844787686411473	-0.231703972183659	-0.26009960165693	0.0680916811718462	-0.0285401615897455	-0.308700390259808	0.0766786306305916	-0.13528196098688	0.00403690975844304	0.00359523069410247	-0.113311931526449	-0.169762690122417	-0.0444192450828055	0.1992732434305	0.0419386306190691	0.02820759668866	-0.0622182249463384	-0.186555546720697	0.0620359858570113	-0.0325024245853342	-0.0189048805275527	-0.0521697362163119	-0.0935016394642968	0.0346525955689709	-0.0107361353983216	0.0592990270689173	-0.060538047967934	0.151328731189332	-0.150290286003144	-0.0316849481472939	0.0643474375833676	-0.248158911998798
KEGG_NICOTINATE_AND_NICOTINAMIDE_METABOLISM	0.202729296018664	0.351992312004374	-0.226282608382079	-0.0206287838748288	-0.158111925849257	-0.0862220727326713	0.156917814809233	0.123699764316381	0.170365835777414	0.0572727764440691	-0.148524979739946	-0.100883544064038	-0.16630106089444	-0.0308416612860729	0.122360863111065	-0.117467337834871	-0.0585395109423122	-0.184327207372106	0.128350060061136	-0.0436470227487439	-0.11195778644374	0.0387716027445698	-0.0683197601009014	0.165347722077371	-0.416128692680906	0.0799469073416006	0.0976614686940212	0.456352628629595	0.267535018507076	0.21902778347552	0.0349236886297916	-0.0939040450699752	-0.224850762176482	-0.16095561270743	-0.229602011556111	-0.408074948998723	0.403310711455348	0.0376834198561366	0.149340499522629	0.239789413809603	0.124650210755341	0.329243745981276	0.197266275430521	0.323241637074919	0.117575907003109	-0.231287431242782	-0.162159028123729	-0.109717716496289	-0.270127097176906
KEGG_NITROGEN_METABOLISM	0.212032376169458	-0.151597014817696	-0.062072394687744	-0.374125632192249	-0.396861584587443	-0.313949421241286	0.112914203762729	-0.0759297333066493	0.0363971559380422	-0.250855264323271	-0.0497811988851745	-0.241146087288427	-0.0109563719824723	-0.187317342970098	-0.30079389967667	-0.0491814520168836	-0.425730985494988	-0.096782466858951	-0.414524926826	0.0255641921944865	-0.217965078365703	0.260409114660573	0.136884132335835	-0.134460440515568	0.26240296911199	-0.153561747253166	0.399509594729671	0.299973230703526	0.263530415867472	0.175397991876319	0.0629632561052146	-0.174736395749644	-0.275089231910282	-0.478029642966597	-0.268229835094733	-0.319793421303269	-0.253190762763769	-0.184423428291218	0.0526590611235675	0.0149724827406381	-0.364817115052398	0.293391319468533	0.151366091102664	0.204935531556141	-0.0788526846973097	0.247384971662935	0.124585381397489	0.0693682027712577	0.0389062468186014
KEGG_NOD_LIKE_RECEPTOR_SIGNALING_PATHWAY	0.00546849375724168	-0.0190736942784145	-0.0323264863425889	-0.022190137427431	-0.0556164409142102	-0.291599179088353	-0.460130082065548	-0.477261051713146	-0.343581920907816	-0.458250050772875	-0.355987583075222	-0.136126611758355	-0.346417336844074	-0.477285145710226	-0.345738352807434	-0.429045395893884	-0.351376172600897	-0.386574026406277	-0.294822274816594	-0.43721359063417	-0.0986309875030307	-0.175518897451729	-0.230828182472105	0.011840290866162	-0.351346860527645	0.0830577143499029	-0.374491312556973	-0.32143594135771	-0.478286588104799	-0.418307672508129	-0.00310610707260067	0.0917443680141852	-0.0648559718593478	-0.071468779871287	-0.248980858589854	-0.0264437463755851	0.0682602454934758	0.0921534194174974	0.0331362869666901	-0.276193158042524	-0.205174699340875	0.0324817438446018	-0.239017482104298	-0.011434872131412	-0.130520364975594	-0.144001510192612	-0.100922664321815	0.175660017938588	-0.236146585543409
KEGG_NON_HOMOLOGOUS_END_JOINING	-0.632237292737487	-0.459342338073211	0.0765623414585825	0.0908286169770661	0.533661602932219	-0.0281448763219921	-0.109031214072974	0.240811601515528	0.346931230003019	0.426377602831677	0.377128333907619	0.0779984205166802	0.52427403103095	0.423259070353764	0.58571096255399	0.348138245490808	0.486919164990948	0.237407126487166	0.41057353346837	0.311786242994424	0.473652045682473	-0.203279218285957	-0.153620100773828	0.102614498629738	0.329365628283417	0.364087414474356	-0.145390849061349	-0.335016318063709	0.107221866532632	0.0960357312760137	-0.348824710794094	-0.427088460529568	-0.050759320286296	0.198246087640837	0.568952080146793	-0.51102892996172	-0.428971021751639	0.141802884847262	-0.050378525096744	-0.403240307726815	-0.269965815265258	-0.507427559271924	-0.326283888628959	-0.36648616448553	0.0845026007938125	0.10487300036483	0.252542759874667	0.355573254273398	0.0628855747382418
KEGG_NON_SMALL_CELL_LUNG_CANCER	0.277282675351359	0.315441895434479	0.0279796285063423	0.0660694918968023	0.123757727391437	-0.18826802801687	-0.147066855847058	0.174132657906722	0.113853071471402	-0.072592826615327	0.00910529423956941	-0.276667868057153	0.0423634760549815	-0.151250468227404	-0.0916052759323614	0.208601522682697	0.0543308756175966	-0.0323214256582406	-0.342661983217052	-0.400209409525614	-0.0743344662021408	0.0761243087326108	-0.325049467257386	-0.105716261700658	0.0704359955017877	-0.115923895917196	0.118453024660714	-0.173939219673465	-0.102044763615795	-0.0940945192936918	0.216573903840859	-0.0116703913019447	0.103463639868908	-0.00494648476140214	-0.00902292905254046	0.0921889197935938	-0.221613534773387	-0.25853331665592	-0.162664452195119	-0.209013866522685	-0.0542575746161076	0.117256884075224	0.141279082599083	-0.00683976420873972	0.0961510658321146	-0.139900841811856	-0.0857771912131987	-0.13247345661751	-0.23455277114729
KEGG_NOTCH_SIGNALING_PATHWAY	0.0164459282926607	0.0779479356332495	-0.101906715772113	-0.214540767833951	-0.263797749233113	0.0940379444546777	-0.0243689464714954	-0.0235632255428798	-0.301321862220093	-0.331679447984996	0.178081029707569	-0.0448294653416524	-0.327960471223093	-0.3142435473596	0.0190615254882565	-0.125577211821972	0.0359305131508907	0.0815913852830767	-0.363619069426359	0.135035824222631	-0.150453661339469	0.00692801111962807	-0.420153035876073	-0.0413782264625518	-0.206981286920495	-0.184142622892912	0.223886207546654	0.0958266523111455	-0.0407205993926965	-0.108901223005047	0.175996421865157	-0.360965024286774	-0.351553833584424	-0.0594246509238493	-0.237329039234747	-0.0137684686276014	0.160804097879861	-0.105940725836651	-0.172131256852403	-0.125395125763294	-0.10460810034355	-0.156991307401663	-0.00278890274884849	0.0531435321725065	0.0614256681401129	-0.131729581600322	-0.174689585877624	0.00883653972868581	-0.220237525285183
KEGG_NUCLEOTIDE_EXCISION_REPAIR	-0.528756916248686	-0.521872051941997	0.121136433091992	0.0573512607815558	-0.081748145422722	-0.219200353070921	-0.423748592406369	-0.0916428791190369	0.0665874548322956	0.0667069798033662	0.0626553946444219	-0.08632242706017	-0.00869572166903534	0.0733805282618937	-0.227214601556149	-0.111595572328998	-0.24673149634347	-0.448891929795253	-0.0980056792809297	-0.209181002333073	-0.290488819816396	-0.23351531652214	-0.159497428283549	-0.352441104518724	-0.0820003100888279	0.0605948096717883	-0.204017692547506	-0.200544272077532	-0.227682311545867	-0.0986454351187274	-0.413482464324051	-0.192590195280799	-0.0139480048819804	-0.00489706136116697	0.298923774002617	-0.338170366752216	-0.302248379832667	-0.127020789329185	-0.00126651282501453	-0.414150034980735	-0.286035922190151	-0.313652676506755	-0.249691658933762	-0.310470539954374	-0.18608513926848	-0.0406566847945272	0.00622255820645889	-0.475307197797486	0.0649446228219812
KEGG_O_GLYCAN_BIOSYNTHESIS	0.0582567140869586	-0.112764970700202	-0.292632879288009	0.172820865011424	-0.00111219349788313	-0.160214085626357	0.145067559606102	-0.0879171829674538	0.0445518815689032	-0.381785982224613	-0.346031646696276	-0.0435581542764113	-0.430315688824481	-0.373467445446892	-0.122634729927397	-0.277766739959953	0.0487440656411753	-0.0837497608997965	-0.331034840373116	-0.270474435436199	0.263310309002946	0.0263150246111072	-0.178795227436981	0.231373833304893	-0.273398137395707	-0.171969251300467	0.0996638394066145	-0.234770618859153	-0.0737566619109313	-0.338109650046613	0.115564596126734	0.07655504555485	-0.273442375703933	-0.218362584814393	-0.26277488513713	-0.226830892324225	-0.25308538028672	0.0460106185404097	-0.071413039921967	-0.00759459819492925	-0.234805800788511	0.166442019993446	-0.063772399422497	-0.0976655830102247	0.241029553971517	-0.171993722713999	-0.0126580264491309	0.155333403521184	-0.25104211912878
KEGG_OLFACTORY_TRANSDUCTION	-0.482220817406042	-0.543803133758102	-0.393994643425495	-0.541963907729178	-0.468751423333413	-0.484436168266959	-0.455086244200253	-0.499074896527969	-0.430595477378737	-0.507124326741991	-0.462841102313443	-0.383958754819416	-0.577856263978171	-0.517143829780256	-0.476756725696597	-0.360850809755516	-0.48698860060301	-0.471701951010154	-0.489035461856292	-0.472817017956425	-0.425114868533956	-0.430726975202851	-0.301876158314242	-0.363654361950533	-0.493068572682631	-0.482119135464645	-0.499058385118765	-0.466200434586273	-0.429078109500447	-0.42541644410725	-0.454237020225064	-0.482550453617296	-0.514620479549065	-0.562047101183958	-0.517403689588337	-0.494398466772995	-0.413535779869737	-0.470518233120447	-0.424812761394485	-0.35896656903212	-0.435247718067315	-0.354574901335183	-0.399008632931496	-0.395743346441645	-0.562900451517002	-0.432449779521469	-0.506308326628587	-0.451335041375514	-0.504872072307542
KEGG_ONE_CARBON_POOL_BY_FOLATE	-0.440331372105728	-0.37980820768588	-0.0560757081599694	-0.0350182986464894	-0.121121385209196	0.00819902830634717	0.111626253126754	-0.11971867887312	0.342812777141102	0.169647876556193	-0.323725040103061	-0.157738918414572	-0.342110241885376	0.0265565138843231	-0.0800705972475121	-0.161645819047687	-0.262864766851865	-0.29297357829131	0.0139463790931914	-0.00176347404648849	-0.126948277448166	-0.485164985321892	-0.0830691378519785	-0.0509165077988002	-0.25757071932171	-0.359067986815847	-0.130753521671444	-0.322078719018754	-0.084445875622283	-0.00569078072377038	-0.346634552383532	-0.213434570697363	0.053477300225529	-0.0224151876426484	0.233448067048641	-0.258411163964226	-0.273140464579999	0.0697796288966958	-0.152669091464851	-0.425061207375669	-0.269943438709439	-0.19810197379478	-0.236447282607102	-0.00460220470303668	-0.24316491337403	0.134229028767569	-0.193840430141407	-0.167691264376246	0.117385212114499
KEGG_OOCYTE_MEIOSIS	-0.226944195206959	-0.0890483565998279	-0.0633152451795689	-0.0227999052740142	0.0889710786446739	-0.189693580113519	-0.0208391837161744	0.0107790035431279	0.0735505033791504	0.189961069734705	-0.0800107486947561	-0.0282193095967059	-0.157196156663341	-0.0788905621262376	-0.258206866508763	0.102523332488536	-0.188199295964289	-0.0894339075387768	-0.113206746606393	-0.214455811562748	0.00968742643874271	-0.114295569773305	0.201873662427904	-0.0447945423133735	-0.107559932594119	0.0511233671524201	0.0413017496368892	-0.143941792695305	-0.0484926651096964	-0.00467350389600926	-0.0955519109816526	-0.02265592000675	0.0180960362121799	-0.273986527058506	0.0893723907190652	0.00703836458556736	-0.213284769270709	-0.168938356755971	-0.160759592449777	-0.0351036369333823	0.112400843738497	-0.0675927547200441	-0.123683285471002	-0.13981116253587	0.0211137123971974	-0.0697336518080459	-0.0476077200348657	-0.134051323882572	0.0803265611582409
KEGG_OTHER_GLYCAN_DEGRADATION	-0.604439016114259	-0.433743770128897	-0.0825505987850541	-0.2755017934501	-0.523626497678766	-0.601187716929344	-0.484421815705384	-0.707300848295265	-0.691439715644533	-0.575794506602943	0.36277483794906	-0.388024596434377	-0.562265836653645	0.0161130467860393	0.0130297158289064	-0.684135118486756	-0.421064008360317	-0.116115402093469	-0.449587579760411	-0.101029295078184	-0.432974406836048	-0.434537034103024	-0.581580729703157	-0.470667172435546	-0.456742861602082	-0.25242833341281	-0.701586963003347	-0.455236470317496	-0.612735350493093	-0.279944356172102	-0.60816100001242	-0.675217478645354	-0.546076482237989	-0.252898582266655	-0.572112311882757	-0.604578554512535	-0.308711115965755	-0.531125627132511	-0.54644420507486	-0.204974541860673	-0.251304269806549	-0.243034875238514	-0.336490881145595	0.495610505370562	-0.564869982894708	-0.709254323045239	-0.604447453873321	-0.613693876916424	-0.600833774537695
KEGG_OXIDATIVE_PHOSPHORYLATION	-0.284032188694546	-0.378447245381396	-0.0865376641092783	-0.168451232171895	-0.186074106665404	-0.218496340261968	-0.203778255230731	-0.307343813168002	0.0098189716996846	0.0181300049423538	-0.31580380749925	-0.178891402784774	-0.0763686013753341	0.0441057033714662	-0.00570252713472863	-0.257127170212883	-0.000952303983647818	-0.3632414017136	0.142051451978167	-0.0601866863366608	-0.0310755942728621	-0.321955356692741	0.0835607469996986	-0.348748688221662	-0.314393065172617	-0.0696878545554777	-0.265492322766654	-0.250313814931285	-0.406467792210554	0.132190411326433	-0.333847295453899	-0.340841173413239	-0.213683165579592	-0.122743657923184	-0.105762871080118	-0.249352602377945	-0.147724568852744	0.16296352446534	-0.142877293279981	-0.0194959522955406	-0.266261210227922	-0.313302106280548	-0.226789957447211	-0.0619628624348091	-0.479794320762091	-0.383607293534956	-0.354183940203865	-0.371528748928423	0.126134706994694
KEGG_P53_SIGNALING_PATHWAY	-0.0598992788929028	-0.0862203496367262	0.103981549920161	0.0350838464397283	0.101184258407551	-0.110107224516283	-0.145287156043227	-0.176845290775716	0.18651470243917	0.158441369767751	0.111434663818247	0.118164303029837	-0.0738079873229978	0.0523254807545685	-0.0916510366370351	0.0431240965505522	-0.0652821340793515	0.0693198975627294	-0.0650495071343078	-0.15420518944646	0.182492333305833	-0.227033090569051	-0.0802485212839732	0.00365009857691237	-0.144735218301393	0.0176231958966242	-0.0725414062030323	-0.135057918996033	-0.28298825874552	-0.275562687149895	0.0440479923483886	0.108615271163978	0.140848231635739	-0.0369939961774712	0.0972799424530195	-0.031139289859038	0.0394388318110976	-0.0231909769804387	0.0989367500054625	-0.188469386548865	-0.257433391553485	0.147877811404165	-0.0858060535994119	0.0140629713713863	-0.0471153395469303	-0.0529940330966295	0.078634146703499	0.183529206030803	0.00501928087881198
KEGG_PANCREATIC_CANCER	0.142219441991742	0.318192444021236	0.0103523715510812	0.0370629331210024	0.218952584469426	-0.202843441754043	-0.0708020890650692	0.0762230135553891	0.103800562032646	-0.0638315114844499	0.114281956820861	-0.0090299366423541	-0.0918413772011065	-0.180631574547741	-0.124512257450942	0.0869944243362031	-0.0166459341693974	-0.0440176808060082	-0.354690787160428	-0.43286234598149	0.0981750539907973	0.00856217907969398	-0.162076748736271	0.133595231888584	-0.051170387674246	-0.0917267902495855	0.273358110820606	-0.113180560642309	-0.102532864531313	-0.30567046714631	0.148473117011863	0.231058059679356	0.0686386819809384	-0.0804181640047659	0.0210378298801167	0.0342294222731645	-0.138378051488073	-0.165648692074219	-0.166247349418057	-0.047564848212681	0.0674690550637783	0.145944133812558	0.0991431568354168	0.0148343972718683	0.171284255000675	-0.015779112214008	-0.0931054328103142	0.0310456221441411	-0.17887800177463
KEGG_PANTOTHENATE_AND_COA_BIOSYNTHESIS	-0.124845413958114	-0.279264234521742	-0.066807716511431	-0.261160262595039	-0.000970804886290783	-0.46467942428871	-0.459164411151782	-0.561327087563245	-0.13496745343335	-0.119270703646755	0.161537873205603	0.536198940101	-0.179019783454304	0.210016950383663	0.171099178013822	-0.31707343988146	0.240635411428278	-0.401230095311056	-0.022729757056535	0.345221691589245	-0.351529447819686	0.0596237022104835	0.392413233863309	0.0446584103041806	0.0156749466635751	-0.112874051707385	-0.0954069222356574	-0.0606586268267547	-0.314574060076692	-0.101612539023313	-0.0227920915960095	-0.218177651791166	-0.271960810698705	0.372543685232585	0.0144192460509346	-0.088419839224016	-0.11736479719868	0.316536437986941	-0.429862841423333	0.343452259036883	0.142647437384005	-0.0500440002096657	-0.13076732218648	0.287545880282404	0.0692457834909391	-0.236442146576921	-0.13472773147014	0.136321166149149	-0.260956924978205
KEGG_PARKINSONS_DISEASE	-0.310762993206484	-0.261193683951189	0.183898800609401	-0.175539467228116	-0.0756622268526903	-0.0825987205086244	-0.142717427403973	-0.191307977906425	0.026870550846938	0.134793277878736	-0.250446336789173	-0.127279338884617	0.0751372944220033	0.183693581876656	-0.0450434951233047	-0.184198967978124	-0.00288318519726674	-0.408856771609887	0.199778605959381	0.017497676184455	-0.125849373475007	-0.229979291709702	0.0892482783927866	-0.325727936821245	-0.283235236967236	-0.125158329424127	-0.252735879054332	-0.110272158638829	-0.365872477124397	0.191440348014927	-0.232947238348676	-0.154980290308511	-0.116539272391456	-0.0164130723845884	-0.0195688137772411	-0.135649545493772	-0.176903273013568	0.307121165188341	-0.113501308870897	0.0280468273021884	-0.228461806921503	-0.266662934342584	-0.228069320070623	0.0225239246322776	-0.468055486517931	-0.343870663781897	-0.214578232098873	-0.325098680643086	0.131701408953082
KEGG_PATHOGENIC_ESCHERICHIA_COLI_INFECTION	-0.0661060270430664	-0.0695265630513408	-0.212359647774041	-0.246861741553413	-0.232396716891199	-0.31705860397978	-0.156082269859817	-0.0578314057536685	-0.136993765994361	-0.427521949833722	-0.218000254776201	-0.158958487265075	-0.373439284679472	-0.355006739044791	-0.326866096389439	-0.387925181873766	-0.322450341015513	-0.270219605795528	-0.326184159667701	-0.319179817817839	-0.14961860932869	0.0252891509650795	-0.262103759517504	-0.0985477431702341	-0.234096765414978	-0.173853078628185	0.0237381799041959	0.0118514068377195	-0.186957320719181	-0.308914251409246	-0.244700297807621	0.223474446691535	-0.259898782835174	-0.45223612005663	-0.107279851129898	-0.241554375010801	-0.236283381018662	-0.313639958958395	-0.173246576627683	-0.130315012531553	-0.154639851566619	-0.13501913470726	-0.172708013167741	-0.246736350900034	-0.0450073783913085	-0.116833921259619	-0.176542309075873	-0.331435954953154	-0.156561453657059
KEGG_PATHWAYS_IN_CANCER	0.108386524645852	0.156313458940273	-0.00790157996279298	-0.117866294783446	-0.0524870989386868	-0.141888778949519	-0.0913201798716483	-0.092208203205743	0.0360157056206479	-0.106887346518011	0.0732401798632361	-0.0219296416466391	-0.0489267257501502	-0.155160607831202	-0.121737602316045	-0.0151091354550815	-0.0331356695577365	0.0233525631162076	-0.216179976723317	-0.224288707172625	0.0182648453918516	0.136972466133567	-0.10681352295394	0.0448002066833744	0.00449261338886253	0.0392009335741017	0.0714115848831535	-0.053835657674079	-0.0606796475110265	0.0161481994887907	0.122841158971613	0.0475647599939655	0.00093517977378893	-0.0834240847471413	-0.014199226402402	-0.00550026305718174	0.0110231831816201	-0.0904907686004105	-0.0435812817924889	-0.0167167800857513	0.080110764885101	0.167336601264309	0.019318902234777	0.0504579294765847	0.089848888843218	-0.00957723749623404	-0.0474409865302997	0.026377203450286	-0.0895432569710498
KEGG_PENTOSE_AND_GLUCURONATE_INTERCONVERSIONS	-0.138689216723634	0.0619160773145788	-0.382931606450554	-0.329407874615573	-0.161064462304342	0.198042988688903	0.170143778757513	-0.103844790468075	0.12576316115181	0.206803057939324	-0.187313962139157	-0.143105853676798	-0.347408638617531	0.120261117823378	0.0978275446118065	-0.154964384858579	-0.131206290966289	-0.0825609742417793	0.333561759191435	0.0440307348315456	-0.417607041530842	0.211078453790624	-0.14897607092466	-0.249600948682338	0.0457263012382053	-0.57897291497353	-0.15313891845316	-0.372907905742492	0.136346777786267	-0.0102083181881384	-0.276169882974135	-0.364171126026627	-0.547639399514698	-0.0835977392683085	-0.160913342199995	-0.399893454854626	-0.395889386586172	0.0699112290446689	0.29907572562786	0.0222455856985805	-0.151170575023291	-0.230892971369779	-0.0540764762896661	-0.0151809637563641	-0.252325005664409	0.132489457170205	-0.219373336959703	-0.515890684971522	-0.184225499422572
KEGG_PENTOSE_PHOSPHATE_PATHWAY	0.0217784742409787	-0.0531327616829552	-0.0589649304891217	-0.373273688235369	-0.35924019161091	-0.168649018141208	0.22107085822686	-0.238012713170355	0.217095466793799	0.053369747673884	-0.140152738398839	-0.0520223632291449	-0.325260221092418	0.101345708513025	-0.0196693242153281	-0.316085938475115	0.0644274184569481	-0.378076784050954	0.446687649887639	0.275015507780209	-0.210285358799767	-0.171089533430029	0.138249795779407	0.169946648577312	-0.262460884689852	-0.169454446928283	0.180276598233304	-0.297999316251368	-0.09706672051642	0.560608444631058	0.0208306818920439	-0.191062250404918	-0.502889063194712	-0.15579684385453	-0.111053102844185	-0.386297152114818	-0.0847324339311044	0.223659550873858	0.339032121885148	0.106835775358106	0.0129630389476965	0.203329159999732	0.302267482927634	-0.148184791831956	-0.0598851119134136	-0.507810072649324	-0.0850184610993881	-0.360895430993694	-0.169895208769144
KEGG_PEROXISOME	-0.397160141085306	-0.312160785250646	0.0324353307288793	-0.236348926372774	0.157165637896039	-0.13177710688221	-0.22496696181723	-0.308071298429786	-0.0513874173882953	0.168414108685906	-0.170580687328461	0.141522504002008	0.196898054473403	0.203017942694453	0.265070662899637	-0.000655286556233592	0.260380694299404	-0.0809604064416797	0.28590226391626	0.239907657378029	0.0677709186205945	-0.234757942252197	0.0507279719472275	-0.0292078892816931	0.0857718085480674	-0.0112408863089568	-0.162270808022021	0.0148439663113887	-0.292684574571584	-0.0114377234705259	-0.465542965667431	-0.209131974983877	-0.248430542418781	-0.12678968267461	0.114766599412588	-0.331132154456624	-0.2210795747224	0.0409463928864466	-0.187576221442146	-0.135765737866731	-0.00955979761265499	-0.3935764710962	-0.333129423504335	-0.391598180251385	-0.326941846694692	-0.18378993459749	-0.128746414433587	-0.25766881610516	-0.110611757748445
KEGG_PHENYLALANINE_METABOLISM	-0.0224564030424685	0.309843760161261	0.14801357055972	-0.0140387586985044	-0.284829129694791	-0.0644930328002216	0.0860489261283438	-0.530541117094319	0.219432010169946	0.107936639723123	-0.176669329569003	0.0878030545781864	0.0456515800602972	0.380343049266813	0.171854172457715	-0.0531588510314012	-0.200503880424084	-0.257493260095093	0.300658088099219	-0.453252321604255	0.0713317396243972	0.225124470341289	-0.327720927494133	-0.263414687280145	0.0310062861202739	0.352176221807917	-0.263293817459608	0.400414018941209	-0.0379145559660128	0.449545591153708	-0.00625071033024219	-0.0079748863787058	-0.341314574637851	-0.337016415006938	0.0735332764102043	-0.0656855329049913	0.0999157874974263	-0.328131266625469	-0.167772213214304	-0.010843194568789	-0.16259402829063	-0.235144810645804	0.0313437289620294	0.201297516566053	-0.107621885847486	-0.380548162142346	-0.275942948249191	-0.115571431268795	-0.465876759723958
KEGG_PHOSPHATIDYLINOSITOL_SIGNALING_SYSTEM	-0.0130480602131637	0.0826961747891755	0.0193697849717719	0.0698181938972993	-0.192515893613064	-0.169647635614877	-0.0242996507314501	-0.286732696884326	-0.062534862618352	-0.271957201433803	-0.141050001735468	-0.278067202210392	0.00857495981341272	-0.241137483879803	-0.0788979136307811	-0.00271259510242908	-0.121979379195919	0.0114387404209241	-0.265703768012846	-0.172084772192593	-0.0436251697681064	0.0940871779044707	-0.254312802185483	-0.0315612396405194	-0.0567999117798831	-0.082308255367877	0.129094390379556	0.0588302481046673	0.0552854074008546	-0.177769432656503	0.275014475428362	-0.109579262756304	-0.117846316596688	-0.00353763018982067	-0.13796856200656	-0.183861193487542	-0.0926051488634627	-0.140455701378869	-0.0130178281320119	-0.181088410645334	0.150675257833356	0.0973547393612981	0.0299974592465409	-0.0309470932701955	0.227236457286716	-0.0856120259628091	0.111351548830494	-0.158526834589272	-0.250174141282322
KEGG_PORPHYRIN_AND_CHLOROPHYLL_METABOLISM	-0.490957228194387	-0.086118425393696	0.00988639912380379	-0.393104503317634	-0.0960747444123266	-0.0546053700879412	0.0925799794434633	-0.142249356964551	-0.0566454445012803	0.10362158492878	-0.170207759309674	0.0373211941567583	-0.101258537445761	0.0910493919809056	-0.104366070234269	-0.141383137780063	-0.0822458878001034	-0.333871959790294	0.34057968170061	0.112121767702855	-0.306757293227491	-0.0270144800556224	-0.0798000687958793	0.00916224439890179	-0.125971291114613	-0.0684628028026388	-0.143785830920641	-0.0946342241508393	0.114249746147201	-0.0815386817247097	-0.0904717485092858	-0.310770143389678	-0.39840105569587	-0.385704882222245	-0.0579979716243575	-0.32197013676428	-0.38164044594956	0.0523120752310574	0.180048827667224	-0.192421409173792	0.0915967269111642	0.0230022500435072	0.123413448853892	-0.15328520548295	0.0879926145586697	-0.0102057445361754	-0.143349510768678	-0.517534810803199	-0.362392815515188
KEGG_PPAR_SIGNALING_PATHWAY	0.110716580397743	-0.0538162498798401	-0.109080001211526	-0.257982436096634	0.0986840092843592	-0.143329242619624	-0.0170652777505766	-0.247911935712311	-0.145581141476588	-0.0378517980477746	0.165727085109975	0.344280932069794	0.023860062442089	-0.0330401652197028	0.125465713473763	-0.116776828256091	0.347750781431384	0.0322360089000346	0.0904166455589855	0.161533652347724	-0.0699040832408068	-0.0407772008607356	0.053251308763967	0.249605406515228	0.00033873860451375	-0.0466225730404503	-0.16576056506664	-0.0526673893393044	-0.182052778318994	0.197438879510564	-0.170077718939517	-0.0100298073169378	-0.247698839065413	0.139561704813339	-0.102520744729198	-0.147698757890607	0.0319834950914741	0.0880768314773894	-0.0380531877175972	0.103001992667142	0.0541298244516247	0.159911553070178	-0.124863935860899	-0.112027762883975	0.0784040352981577	0.0539882923308143	0.0243173918816288	0.213853061737976	-0.0469788505599415
KEGG_PRIMARY_BILE_ACID_BIOSYNTHESIS	0.0925928984150597	-0.0199962196639347	0.130607809743654	0.115104163381	-0.0616144328385254	-0.356299324750978	-0.103639285692946	-0.601837268962469	-0.48584934798021	0.0526240329340571	-0.13511874404643	0.454816456318279	-0.155795628097979	0.241526704328555	0.30048317361479	-0.347149806247064	0.0329930175381979	-0.376093130621168	-0.110815125343695	0.0209240186935366	-0.302306487212541	-0.0109392219539026	0.10523524924136	0.0371224693547695	-0.0574622849428049	-0.106173832176538	-0.292766738701383	0.123000504402083	-0.222855004834713	0.289327480846609	0.260641186123164	0.211902556592072	0.16739661251199	-0.176442283442915	-0.261757156508876	-0.00583224234284366	0.0416066413846776	0.122348283494082	-0.0456291362262672	0.162500385303101	0.0724360699581104	-0.0383786918681417	0.104856293929555	-0.465418129289038	-0.115139257452661	-0.220135852744603	-0.110018912696018	-0.159328615367405	0.0791740585764234
KEGG_PRIMARY_IMMUNODEFICIENCY	0.238107882125793	0.270629698607835	-0.254153895879914	0.24184657524295	0.016277683993618	0.416766824769914	0.327302773535764	0.374798777934072	0.280055654694404	0.171365971900437	-0.504828936466231	-0.44389930887054	-0.179348763599062	-0.185259028761834	-0.328924893027876	0.0917112416701409	-0.496877845796884	0.172290114511173	-0.0771738930810266	-0.333210741728895	0.352597646971378	-0.287004625941292	-0.199490807472691	-0.210195187366564	-0.302317379642663	0.0343024984919138	-0.234860139810943	0.129561012891083	-0.177323859590513	-0.0663185598071713	0.1940060291934	0.150817472633671	0.177583851770204	-0.331239807009651	0.0899456902999249	0.224574192101585	-0.108782117164349	-0.104698473150801	0.154629172694862	-0.330709770006639	0.328113352616496	-0.113495750042703	-0.311495274996385	-0.0983687221422642	-0.354180547310041	-0.140291728480811	-0.164441489985687	-0.409399738856635	-0.367203478440044
KEGG_PRION_DISEASES	0.0143910176969919	-0.160068116964001	0.0250419299464382	-0.396416610234364	-0.0336758337854424	-0.0863347192170369	0.0697545538367258	-0.11052779830528	-0.0766055872418739	-0.25143899540696	-0.167368120133783	0.0930156318297461	-0.201389841861191	-0.354482104831261	-0.356276576582843	0.0230888341581772	-0.315368293205894	-0.377301304623013	-0.321148149938605	-0.245184937630335	-0.135488411438239	-0.0216610741571675	-0.0289741402195655	-0.0606699531197013	-0.214237221113941	-0.171370322154302	-0.193479132862375	-0.117184188731002	-0.433329371033315	-0.192875082016649	-0.076351937531422	-0.112023053598385	-0.136559560377001	0.0711386910530684	0.197981574344249	-0.0636551692371876	0.0911824251756977	-0.174984817211127	0.037865384364629	-0.344213031801955	0.215127998505304	0.0603325069265675	-0.0195199385577179	0.0460993526289702	-0.16873158944371	-0.142753964454108	-0.163407169392779	-0.257280090649162	-0.103241894807202
KEGG_PROGESTERONE_MEDIATED_OOCYTE_MATURATION	-0.226772677246311	-0.12566775339606	0.0609198738559926	0.141467232398112	0.0740453353545796	-0.157051747457162	-0.117581788812865	-0.158603123451308	0.0744943620203365	0.177517809265959	0.0228492941642624	-0.0197575666996219	-0.0523513902718801	-0.0285949859241483	-0.155589340699391	0.0529872923274296	-0.0593560797856729	-0.0610958820918504	-0.103236695142961	-0.220421587417569	0.0719749876239254	-0.0959426605524052	0.00465986193549653	-0.00679731962543706	-0.132163200076622	0.10581229198267	-0.00233373000246942	-0.133910083203768	-0.144779098502915	-0.269892150091067	0.0468753176642637	-0.0800554083149966	0.028867038394232	-0.0387638723274659	0.133202713217592	0.00857793352503522	-0.2389980681199	-0.280639118855874	-0.209117513166072	-0.17788933849553	0.0866711542297935	0.141335342131931	-0.125730321580856	-0.0616719463556058	-0.0314880947610557	-0.235279497492484	-0.184972929481693	0.00011305988801974	-0.129521548104953
KEGG_PROPANOATE_METABOLISM	-0.315632145228318	-0.38902700009114	0.0680579726643056	-0.118022306682817	0.144558956501169	-0.096170899378543	-0.224454428202067	-0.267144966860989	0.259774998372568	0.321645627324187	0.135380993934791	0.241861397738885	-0.0918964470602684	0.315110104580489	0.364990131406126	-0.196410690760342	0.135007753305694	-0.110138823650485	0.387964316823571	0.17317916582933	-0.101698784728878	-0.219146104350776	0.299789488408415	-0.0795542647868344	-0.259851871389345	0.116230153519791	-0.343678214419459	-0.235708377851044	-0.172003324063228	0.0851771156960506	-0.383358377930828	-0.285891738378964	-0.314224229132438	0.317057058367723	0.39273782176353	-0.428382239601635	-0.0596634522994672	0.109541772203137	-0.0885143123291149	0.202901199843892	0.00929979433473249	-0.447113964051074	-0.0133605463402404	0.0558163249535215	-0.012027621055519	0.293194427182272	0.129979193012747	-0.343193270322201	-0.219313142996414
KEGG_PROSTATE_CANCER	0.0671961937705847	0.0993895766982043	-0.00879445804067927	-0.0252255580064947	0.0390570368679536	-0.133175795137565	0.048808313466631	0.0523501966433832	-0.0171352008040915	-0.146593414314878	0.0575807598396366	-0.110145686132785	-0.144088806157192	-0.124014181048582	-0.217224298957919	0.0893980482487657	-0.0115322042494628	-0.0319255097620475	-0.338325909297008	-0.388097214585252	-0.0430134065913674	0.146907802415134	-0.081048161202289	-0.0280049277079312	-0.069206703315045	-0.085228080203036	0.174998911295591	-0.0914537200730881	-0.0857891930306746	-0.151698883187918	-0.00135852680116544	0.0764876149832228	0.0178449622162479	-0.0967785992111577	-0.14066074175541	-0.0455305819272214	-0.0551622568053283	-0.197381314105109	-0.00647399458177918	-0.00736811599647499	-0.144882231381826	0.0600019485184944	0.14784390335354	-0.0489325863373053	0.0675372094956221	0.0214334585307727	0.025520026526426	0.0841718959848294	-0.0169834975699758
KEGG_PROTEASOME	-0.580776771768027	-0.435812328543611	-0.208930557972244	-0.0313296984738312	-0.386154082624527	-0.311403507220852	-0.374042271872341	-0.3461531778058	-0.43542860058278	-0.0126037485280897	-0.449405307494159	-0.0318086400674838	-0.352934210330906	-0.270153078237307	-0.246127397043963	-0.349744753204741	-0.221660068191786	-0.509499457658614	0.0227079028938069	-0.260701649439472	-0.419420265665469	-0.577389172574107	-0.141720240464241	-0.369704168636031	-0.309856526144182	-0.470686768236198	-0.190781492677289	-0.297459848036817	-0.495074597378206	-0.258771939003397	-0.454454521931089	-0.259953569853849	-0.327582691623471	-0.250161623637658	-0.170521757501787	-0.424180644141146	-0.360311108119169	-0.291130619481541	-0.352327003464949	-0.307793433209565	-0.184614097241466	-0.596030417504988	-0.403722477512994	-0.151860626724614	-0.459183427325183	-0.252195149530102	-0.44262229817549	-0.60472790923324	-0.0580797549319403
KEGG_PROTEIN_EXPORT	-0.342062773346585	-0.307450183687093	-0.236033545054465	0.308047141486379	0.254233546631411	-0.0576209265008786	-0.198917054781843	0.143187349733839	0.418066710734332	0.558565899825587	0.11423778391515	-0.207469458030338	0.398398091012822	0.384558229297328	-0.144395908493198	0.287798306904728	-0.106181676873187	-0.311558447804659	0.432750247982563	0.145647270251879	-0.357681753160971	-0.202101278315392	0.292268283766073	-0.515624071037628	0.229038068027972	0.0820413112139073	-0.207621831374456	0.201020334125328	-0.121985159571569	0.309157099850332	-0.454092742309091	0.408886138599326	0.392082294109523	0.173259583739827	0.208650886119085	0.41988684632794	-0.130979982025419	-0.316321976025911	-0.317142107201467	-0.0665297870597445	-0.109468741800958	-0.585353474012575	-0.509077699794461	-0.103575687021048	-0.449613416871672	0.114824731241105	0.25123132438851	-0.374796643648797	0.338362649559259
KEGG_PROXIMAL_TUBULE_BICARBONATE_RECLAMATION	0.141888809299114	-0.044198114526885	-0.26352596272775	-0.0410347702763852	-0.0502940608047511	-0.14558106057533	0.144785149106253	0.130746570783662	0.0537249656705296	-0.177316452588417	-0.35875906064783	-0.0873342852618704	-0.0370357491905364	-0.332595171013476	-0.295168236784571	0.0188717186687628	-0.230479191073934	-0.0765261036150598	-0.38794985003561	-0.198643576297268	0.0897749922109461	-0.29725486751683	0.126428342458171	0.170954633579927	0.199755662815219	-0.0363882838795304	0.157206441642897	0.298810243428898	-0.192424826265741	-0.14926947892155	0.0366718696672579	0.129070929899464	-0.1532010821825	-0.0501058212594232	-0.183083166655572	-0.068480221783042	0.052348042848276	-0.330766923589993	0.117658382528567	-0.0955692011317378	-0.162323034432652	0.0769890552769258	0.0233516132280424	-0.120732336389361	0.166817331828167	0.0506645155171221	0.173867011744121	-0.261926458294082	0.255361229403275
KEGG_PURINE_METABOLISM	-0.142887687897059	-0.180731428360508	-0.0407565700999756	-0.0795604818036304	-0.116932417826105	-0.0186723045626544	0.013625551083082	-0.0567010424937975	0.145828549088575	0.0380584230021517	-0.104048154575945	0.023048648612843	-0.126765384792956	0.0611401106721741	-0.209695537710128	-0.135444269220542	-0.248206066273972	-0.183356646220391	-0.0118397470436574	-0.0413689608019886	-0.0991333388454315	-0.126975063833492	0.0468612132128655	-0.147670625975193	-0.00932834090638632	0.0518135407067821	-0.154966541882618	-0.0370445321573059	-0.0840903660981016	0.0880850810288523	-0.147821659721326	-0.00377696974447866	0.0231676308560473	-0.021476646170315	0.0571404918140948	-0.0973741055555681	0.0969183474236376	-0.0514659263075092	0.0778443220817506	-0.215639461072733	-0.0190790960833199	-0.00520575574288373	-0.0622443499418	-0.0869799233763724	-0.14828563474633	-0.0214046849673845	-0.103952814065711	-0.257529111291684	-0.168141208708407
KEGG_PYRIMIDINE_METABOLISM	-0.280447966374274	-0.202230929314658	0.0868289124295084	-0.0271762978732696	0.165832949262686	0.248575017120909	0.0501961144877149	0.0368579871376374	0.120939134557588	0.318261521576789	-0.0847764639014013	-0.102364725188494	-0.0641498844181737	0.245697935455464	-0.180560237477556	-0.0273213338701064	-0.0614889443111949	-0.214156944844153	0.205963984889341	0.0171829660977807	-0.0247999917995317	-0.28050158456862	0.000988106624192325	-0.144944368143133	0.00413143956892575	0.0962302589566356	-0.217208433378487	-0.0657987166934281	-0.0994934109219038	0.04221724361025	-0.174924313310235	0.166379704569754	0.229901397879201	0.0604762586790567	0.195639578967335	-0.024481913063076	0.0153632614247357	0.12334281598599	0.190557754093923	-0.30202477038528	-0.134626748860783	0.0456997035947073	-0.0542603380054709	-0.112628062997733	-0.141175514862604	-0.0118407288623732	0.00794189358489492	-0.319071960922392	-0.061865393076402
KEGG_PYRUVATE_METABOLISM	-0.0975476915157659	-0.278924340311317	-0.0374673722240923	-0.31971631081272	-0.180653716490285	-0.159778528718566	-0.240659741764457	0.0442547130847492	0.0167205457336798	0.171333806944756	0.00804940240862911	-0.0764496354019472	-0.170905340577473	0.240213992706138	0.126960655145999	-0.339228783861649	-0.226255225358134	-0.247993468191947	0.28832110213859	0.0209954644289567	-0.156054486453557	-0.153010179245487	0.140520908903992	-0.141565182780171	-0.0298186653839661	-0.078120778930572	-0.210057827093226	-0.209891910802225	-0.288924649368151	0.0254299746908596	0.00608208085303996	-0.28803880588525	-0.2135888517125	0.218128286043718	-0.0621410817441182	-0.134753726394841	0.0169134543435779	-0.0436502461586009	0.263152866238602	0.0610911688781786	0.030315246289234	-0.331939791081687	-0.030914789340945	-0.301705018424862	-0.091866049172963	0.138631994702548	0.232769314174224	-0.379508497379545	-0.0337456285452773
KEGG_REGULATION_OF_ACTIN_CYTOSKELETON	0.123017641325527	0.113159475601689	-0.102330433153185	-0.108131700011711	-0.0723385379349709	-0.289149012970544	-0.1193007323706	-0.136977745328717	0.121741771140234	-0.174506776218087	0.0439270202048025	0.141289995138115	-0.107266096857385	-0.0173002526893484	-0.0161291600480366	-0.0960909091937123	-0.0992116390055886	0.0808198840482427	-0.115565598178278	-0.225778962016684	0.0720174704984033	0.213723821888105	-0.0622656623882627	0.198632481908005	-0.0212551174294845	-0.113278320943896	0.0880455369257519	0.115825745950995	-0.122007223501754	0.0932298855693135	0.0191910629190057	0.0217760883124526	-0.127345628037117	-0.189351296659051	0.0581501209602999	-0.0118998179121939	-0.213476418399419	-0.194646371251921	-0.199173187044774	-0.0159576711234196	-0.0245953660250962	0.194594297896328	0.200562522495367	0.210974581835871	0.164376306281165	-0.123424651539598	-0.0677980774522563	0.0378658704691489	-0.190877635410754
KEGG_REGULATION_OF_AUTOPHAGY	-0.407065150476295	-0.155430962041498	0.178837342814395	0.264796438002896	0.106823296404875	-0.307904449513691	-0.367266970317942	-0.144434011171991	0.0896497364482793	-0.114147518240346	0.309949024296419	0.493353116568926	0.174316543982888	-0.0784498933414875	0.25249025763444	0.170934593276774	0.175054712642431	-0.149138159934307	0.18723926443224	0.265428967016076	-0.0717577024087908	0.32348395408492	0.42849682692994	0.361817793001603	-0.3014056304187	-0.035838899954895	-0.168054037854072	-0.1360196887573	0.0937260419306161	-0.0500591085058307	-0.154565774907089	-0.171146552600826	-0.198058156802246	0.00125807495006275	0.272938929272745	-0.518382556558174	0.148790069132227	-0.101947893752547	0.0652882339032184	0.119141263999542	-0.302448415570514	0.0723096853399363	-0.222230493898778	-0.105969574537516	0.182844762905861	0.174470893464894	0.122933510474706	0.317829621802807	0.218149494800489
KEGG_RENAL_CELL_CARCINOMA	0.15425626743857	0.22674989039224	-0.0788226119582043	-0.0824730053917176	-0.0240490603929274	-0.193735898034209	-0.0360520159730972	-0.0587206498817411	-0.0333853603975794	-0.0737553153729467	-0.0154653824766821	-0.148003644630159	0.110266139772198	-0.134361207366666	0.00986702755163418	0.0674232139315442	0.0774273374901399	0.0549935141338271	-0.24128494436363	-0.219722371899862	0.147829957578247	0.00500707201435094	-0.264020096470058	0.093538773895021	0.135188450315964	-0.172990737407779	0.176919096143349	-0.04699303635993	-0.0486536456382276	-0.0366623424827732	0.03750707727428	0.00193866913217233	-0.168844968238018	-0.0179387446765881	-0.0698834821496656	-0.0132499847396232	-0.223144928742245	-0.0369501254480924	-0.167502295725558	-0.0651130234927211	-0.0947993034253943	0.183187013134731	0.128930319288598	0.0411033869742994	0.0807190148921521	-0.188287412571764	0.0560001590047067	0.303943108654797	-0.126231342970578
KEGG_RENIN_ANGIOTENSIN_SYSTEM	0.4152939628177	-0.0434464990569643	-0.213727074869964	-0.32621408222045	-0.127229169645591	0.0849700968801823	-0.265724247786169	-0.375045286350227	0.127967603754252	-0.382060650696343	-0.121093695483868	-0.142437912920243	0.0697666487639504	-0.283507951906383	-0.00973324007444776	-0.358445665704632	-0.108375541634235	0.224251937059455	-0.376751794229366	-0.0846393093147943	-0.358716359040844	-0.241694495951622	0.115827188816995	0.501933175072832	0.323262706149163	0.25711507070202	-0.157987064826838	-0.265634383074813	0.236104087680905	-0.0452719596906866	0.309327935770579	0.0348614725787644	-0.266794092842105	0.105948402967296	-0.395318093093691	-0.271587998917483	-0.371837678863794	0.0536906347573662	0.0675870161659859	0.246058550075678	0.33666775516814	0.482151320556307	0.375005059918612	0.000672255313926784	0.192219295657564	-0.185888495130371	-0.121954757964652	0.0331695664944416	0.149024292931122
KEGG_RETINOL_METABOLISM	-0.189390828982471	0.0810495672541245	-0.256339922241257	-0.382396182181369	-0.241061785674528	-0.250545614505587	-0.223318286924725	-0.243331352619342	-0.22258852522402	-0.36685291294442	-0.233583341223721	0.197805266172041	-0.240709640021837	-0.296207456022346	-0.146098758746811	-0.0156193171775501	-0.291739866882714	-0.314022259851592	-0.309984874383712	-0.252494154455404	-0.182858453488668	0.183558454966269	0.312973566255867	-0.0185471210604704	-0.0866598154880592	-0.332911746755642	-0.00167614094838953	-0.0183066823306026	-0.135750873557699	-0.112396361068459	-0.0808589488304278	-0.0938847636681124	-0.334088474423693	-0.0970645629703249	-0.0595645616181604	-0.431781364613039	-0.0200080767768548	0.0901423777349261	0.0622015362064896	0.0846646639154933	-0.0221920000910076	-0.178666872287425	-0.332913934542219	-0.0853739256431762	0.119086677686537	-0.0271349877442367	-0.0842806311439253	-0.140612516469408	0.0240926075263275
KEGG_RIBOFLAVIN_METABOLISM	-0.218856448883972	-0.0342056321072119	0.0208703766012997	0.080239935787002	0.182788034445932	-0.134577469818574	-0.45470257280448	-0.250536127033123	0.478356801701178	0.0210075764099576	-0.292133155784736	0.133102746036956	-0.357217138666643	0.199389734385516	0.476786879886083	0.161695838958434	-0.104013996655143	-0.483892891875611	0.0158812337318511	0.0361165170607858	-0.0780626974255525	-0.179892916768825	0.0627955429699311	0.362842717234113	0.0449471302875873	-0.112050998752945	-0.108022353996315	0.290607110187951	-0.213552341765283	0.1301784814512	-0.110243888468826	-0.203660607366667	0.194618824800052	-0.00642674784952546	0.32380362524698	-0.120096368464413	0.087299903286939	0.452630457326767	0.248791952868497	-0.328183146414297	-0.055848771566717	0.480910093992573	0.119020967437393	0.206767714385854	0.0132172460214428	0.00450224393679233	0.0615200431115397	-0.111957538405635	0.178015506143683
KEGG_RIBOSOME	-0.326024518299254	-0.500750424768855	-0.052972686313147	0.397692068920059	0.0265636362287307	0.183704895543061	-0.0563505268470841	0.120890697194456	0.216564306161774	-0.0106759172496617	-0.468049202698932	-0.687702329099779	0.0524576181842479	0.027526035994413	-0.471580391134877	0.0654737112728821	-0.418754299000768	-0.194672822476351	-0.0964535874085876	-0.410454910406158	-0.421806550284098	-0.324476388652315	0.158619306297248	-0.707191604084301	-0.184461403515961	0.00219217074888389	0.105643475598154	-0.199585250854496	0.00930345931436737	-0.264893391091381	-0.471934133535197	0.0690388689675133	0.380198944645345	0.501719767907577	0.00967705961567542	0.129296417220522	0.062214404808822	-0.274715691128435	-0.273682147763669	-0.287369061412439	-0.629415677824959	-0.228986670997789	-0.526827162655973	-0.178283108924385	-0.409140697539898	0.28051673057241	0.245678037532333	-0.220494756043877	0.454690671348921
KEGG_RIG_I_LIKE_RECEPTOR_SIGNALING_PATHWAY	-0.0702382741056573	-0.0279242095089886	-0.0473067705067269	-0.114324882815563	0.0515422651678655	-0.229700244162796	-0.301445915985631	-0.340922812331477	-0.187714672866549	-0.326156943661269	-0.324551155508252	0.0903249073721006	-0.271466300988396	-0.33601548146512	-0.295190510593302	-0.216682295996518	-0.310606583623468	-0.243297451813753	-0.303841921749515	-0.27493763507812	0.00397910187803285	-0.177656753040531	-0.138059691350755	0.0130180175442316	-0.341575977322919	-0.102339949615428	-0.40542889831005	-0.290750286697986	-0.416049460231878	-0.319126739518605	-0.00596411469160568	-0.00753349784526552	-0.027428127148681	-0.222020854686286	-0.273648987535323	-0.0987903953438907	-0.0118952869807367	-0.131737113596505	0.00219012074892205	-0.15652657038078	-0.224733020965962	-0.04172407649518	-0.434017690314028	-0.2104712999131	-0.187772289298733	-0.105228171739092	-0.123745857611959	0.0462520642928305	-0.235454967164754
KEGG_RNA_DEGRADATION	-0.343492140687795	-0.38341624195585	-0.165654814938729	0.0543608422800546	0.151711629371196	-0.359788803695528	-0.404121888012478	-0.149133793596244	-0.0521709696738684	0.0801286642998684	-0.288984255843748	-0.409710413596615	-0.0646931198017806	-0.141148352604835	-0.147168180644995	-0.0188432775170526	-0.240981036573232	-0.368346044732874	0.0222199546805792	-0.428765218158384	-0.343765562989014	-0.384934543034823	-0.315285305041337	-0.578946476398101	-0.11398276678118	-0.0850062224879175	-0.326271903755789	-0.274276846697711	-0.175561991449738	-0.13426985108661	-0.473456761593765	-0.156973433693775	0.285796917396878	0.002935343375877	0.033732682882857	-0.226846245838404	-0.335379019971923	-0.354546626829716	-0.33212754697066	-0.363229530159132	-0.211220801832464	-0.493452543797298	-0.443009377973694	-0.194205520066154	-0.251105351675534	-0.115473007738246	-0.237132712643227	-0.158916068242189	-0.218829256547078
KEGG_RNA_POLYMERASE	-0.503681538517486	-0.325783120836956	0.227107950530381	0.0244187182454404	0.34466198133123	0.123478013747337	-0.0331854286276537	0.172739300580029	-0.23316602363587	0.324426727151644	-0.0874259592189045	-0.435726625863964	0.237525179430619	0.194307035459734	-0.014909463566222	0.100637914274368	-0.0474332367053336	-0.0627272674351189	0.164594545153561	0.18367262592592	-0.0023656292639993	-0.398207955513857	0.141998337156458	-0.458291172714709	0.150160079874626	0.212098675897953	-0.339926046472576	-0.100970985030965	-0.0814303466160376	-0.0169943047747725	-0.308104839518601	-0.0315814340926644	0.340837520635159	0.274707228747538	-0.0118825410190204	0.10638794772689	-0.00187330414303535	0.0315260764724219	0.0642250337704649	-0.43883594904219	-0.186330074659571	0.178064848846686	0.124097668426312	-0.0660179634494968	-0.212321439984801	-0.2009611806031	0.140301372228173	-0.447077293969167	0.0260946356020726
KEGG_SELENOAMINO_ACID_METABOLISM	-0.217871491409319	-0.129303080581604	0.168932764463859	0.0513043571389132	0.135977217118527	-0.235409062740498	-0.368409593672188	-0.174597037475429	0.153074665489657	0.364118722430078	0.0118883201885448	0.0753970903388867	0.41736636651493	0.340000562418732	0.0837831474325324	0.220900774331316	0.0641036591404436	0.0777610023506069	0.358454295460858	0.125744590124386	0.2797371724231	0.129837167573467	0.12893037943968	-0.234574963586845	0.222113803823245	0.0709315140424838	-0.140919013640078	-0.161642659083372	-0.137670762585386	-0.135827336862086	0.00212449031840226	0.0558915679106977	-0.21758664479222	0.0325108960852815	0.13695261609079	-0.19425717196015	0.176214341611357	-0.168833235917207	-0.0084097093863007	0.0441125023982023	-0.165588045366667	-0.224538609788998	-0.404739762399689	-0.064057344427998	-0.286456253066443	0.194240315312767	-0.247665048832257	-0.260417298711514	0.190543532636806
KEGG_SMALL_CELL_LUNG_CANCER	0.0890742292659139	0.0771540970607271	-0.0830137352778733	-0.0225438202201957	-0.015294522560787	-0.155385704333443	-0.0325238255382844	-0.0204571029158099	0.25586075962527	-0.0453269649748682	-0.0677012313722002	-0.22427294384539	0.102894407117433	0.0497340967123335	-0.0929017926389347	0.1688830929683	0.0155223780282403	0.131399588735381	-0.109364878056895	-0.189000359107953	-0.0244740105032999	0.187538810403376	-0.229422162438618	-0.00755723524245944	0.0892437673309253	0.0839620644522044	-0.148096894433088	-0.0427318657960782	-0.0690434125590089	-0.134303190866643	0.0807917694725825	0.130316175696077	0.0918014992661207	-0.155386065150414	0.0522808393367219	-0.0569592613405043	-0.0212808301903668	-0.130429159545336	-0.184858701527047	-0.251160977097599	-0.142238452057823	0.0783107540269815	-0.0191643177401852	0.1414166136329	0.0398406896249883	0.182749435084192	0.101814811900421	0.0983723071071045	-0.0241797598767831
KEGG_SNARE_INTERACTIONS_IN_VESICULAR_TRANSPORT	-0.0113984664147877	0.0938902103694632	-0.0141731311603039	0.117566308308639	-0.103084052362322	-0.0444223557268926	-0.182172070087272	-0.164267428308736	0.501567715302158	-0.167064125743462	0.269851676800845	0.26181493867467	0.268771500265781	0.292832236757045	0.248059534194229	0.00907937865425601	0.274815362843191	-0.209098426248016	0.274301463281863	0.233127445931079	0.0457226629718326	0.0862980431388594	0.0256520767122891	0.249261179571214	0.112725267548206	-0.243261900839991	-0.295602644316909	0.277924982295002	-0.328944109130978	0.392430807253145	-0.19894557417393	-0.101469549776146	-0.206452369959551	-0.0949897099853526	0.102066599203301	-0.20027670193814	-0.0790102957500747	0.09612683942499	-0.133271685903102	-0.0803998865061278	-0.128218952791236	-0.154203549439593	-0.251514846557523	0.103400447057138	-0.15310442043201	-0.210286747650513	0.340554999499278	-0.0260284015501452	0.0494584790714162
KEGG_SPHINGOLIPID_METABOLISM	-0.0579138195680707	0.211042243526793	-0.0618977988732125	-0.0578921251217769	-0.260586619742617	-0.223617849368216	-0.29840733434625	-0.216242019961873	-0.376370951983815	-0.277815808144947	0.0601138381183285	-0.143862432856144	-0.0379195251137966	-0.252740132617066	0.0202703234181276	-0.350153695671181	-0.250569948964194	-0.220645685232672	-0.148112824884024	-0.230541941397681	-0.240471067578953	-0.480472697590325	-0.456952174406537	-0.145172118640441	0.0391467993982266	-0.237066039137213	-0.389505258000608	-0.200095427739817	-0.443633144147378	0.0521143464053567	-0.173481048945024	-0.2551321093168	-0.306661504551003	-0.211738965440272	-0.41125371487899	-0.3250526799823	-0.0465947260317767	-0.260090748060832	-0.35065918964535	-0.313953919976707	-0.263937846414446	-0.23244649920264	-0.24627432427074	0.172703898460593	-0.196171058211807	-0.370751044943214	-0.43486888570111	-0.209379261150157	-0.276040871620536
KEGG_SPLICEOSOME	-0.147125860669595	-0.273633023253315	-0.0011436969047775	0.196108855591797	-0.0206686657113565	-0.0580102171850748	-0.0872379641599532	0.054788746050664	-0.000446537335676955	-0.143058717723424	-0.201538464482588	-0.367984125642145	-0.160215244319455	-0.196920452885435	-0.361344191546769	-0.0108233608858458	-0.460802270701199	-0.445887808741229	-0.234285660355972	-0.378713563424607	-0.381151474016862	-0.390015730359255	-0.134177417033539	-0.535095041412223	-0.187424663633882	-0.160974704788996	-0.184697026388677	-0.262416460038521	-0.277192607274389	-0.246525179247563	-0.354687211688295	-0.00896298205230883	0.187738519207274	0.076946371841989	0.105254141431413	0.0467638418388813	-0.0684226369833544	-0.123302565089598	-0.403969908421574	-0.389346546948162	-0.0298439434207788	-0.315658803426966	-0.290757035669458	-0.348463458799112	-0.0987066139702058	0.000841470145278383	-0.139624830399915	-0.488851417124408	-0.138795581058324
KEGG_STARCH_AND_SUCROSE_METABOLISM	-0.0960407282518255	0.0455877969122851	-0.19331164334413	-0.394785898754999	-0.365833104552164	0.00982754326414959	-0.0135007748082492	-0.206076633759323	-0.0566209950853052	-0.119220930060091	-0.211316672333808	-0.0763422515356721	-0.459584517130872	-0.117114873027587	-0.0342209376750269	-0.447299195731485	-0.205675126396872	-0.233374090743432	0.0964270771591327	-0.11256464175515	-0.174375759363356	0.0503298624345006	-0.0180863548348577	0.149862765582215	-0.107228292278314	-0.257838638721083	0.153918986328224	-0.160911570122938	0.169041616376537	-0.0765664625955614	-0.128989235283359	-0.483393202156404	-0.500654768642178	-0.0823484107593392	-0.286543236555817	-0.480050019675602	-0.183947205285864	0.130864643310505	0.17016552836883	0.128603057352086	-0.293410948096956	0.139760155045848	0.122280390214218	-0.000513929137077679	0.222192995287191	0.0057808954087599	0.0267117213675744	-0.0191889829974072	-0.22165469710376
KEGG_STEROID_BIOSYNTHESIS	0.226496744618357	-0.0809901661566725	0.201920346545898	0.166862119974778	0.209491949197107	0.0679387513197864	0.062231703796195	-0.0168877806278583	-0.137540720790204	0.0886874887550594	-0.462140874468354	0.047023831530672	0.0587305043360493	0.0322266751048614	-0.026953568389123	0.0527058260356815	0.13121172484056	0.0277802560139188	0.0501245618838575	-0.204665651800894	0.00824803753963427	-0.58694083203072	-0.407784544717186	-0.592533244221973	-0.421942193762841	-0.630702421843155	0.0404007167773472	-0.481590624218341	-0.235155758314328	-0.451078098792678	0.058277085978029	0.249388230921064	0.369017102495867	-0.260174275040015	0.0949023127454302	0.28488788664263	-0.0207146679972461	0.0776453534972922	0.109554422285649	-0.2068334249637	0.207184402224952	-0.382022439581506	-0.180854670339924	-0.181284009085951	-0.219570441257778	0.322682248054187	0.0702289926236937	-0.198207630393828	-0.00815786443723931
KEGG_STEROID_HORMONE_BIOSYNTHESIS	-0.226578966622536	0.0590228060692218	-0.208871871892446	-0.18837922783643	-0.270584639467393	-0.44820002783694	-0.33167878775918	-0.264770609919889	-0.261684435545944	-0.103573485426673	-0.39381715645119	0.0371846142336955	-0.377730799707209	-0.223072776186807	0.177975129055296	-0.235554221979828	-0.256902422895665	-0.0280409653443313	-0.12062896242234	-0.256679114522891	-0.45695039912087	0.0555959865417722	-0.0349304461480699	-0.0873817391718354	0.125858203329366	-0.256388963739699	-0.162180758133734	-0.0815819358845748	-0.270763460238674	-0.141305699108637	-0.0814263315107865	-0.149348975464395	-0.372531607985178	-0.487619430214465	-0.267149821918828	-0.384870603912552	0.0697786142876494	0.0173835624249981	-0.14223915553165	-0.044309589456058	-0.275032611863839	-0.164519159225511	0.0229646668503837	-0.153171601739036	-0.314065691160177	-0.0358116408015212	-0.169207868298979	-0.292908485701449	-0.119317647111321
KEGG_SULFUR_METABOLISM	0.293630957077055	0.234745935650648	-0.176674074643611	-0.402948514083677	-0.209277952965059	-0.233891970291601	-0.497686477073664	-0.179165211706042	-0.315437724315756	0.0466531786925804	0.603822687369752	0.680370251078766	0.289878975838469	0.0756864377867451	0.507155056934646	-0.325749716792163	0.0100519638414975	0.424025039413931	0.0633125220851076	0.319925198106154	0.403154050994155	0.271291790484927	-0.240617688789391	0.541915775543219	-0.27096626392625	-0.179171484932998	-0.0220302355441381	0.0250773463022496	-0.176382559009591	0.11185638173014	-0.0589937301277964	-0.196259196762976	-0.648714290923359	-0.109924494932323	0.318686187268329	-0.458943301403936	0.166451261818939	0.240043858874405	-0.194544588803496	-0.0661141176893089	-0.098988509599295	-0.364917340109286	0.00356093409506719	0.309166432767307	0.0799056280444049	-0.072206715948083	-0.324823592430158	0.496560263823276	-0.269686653468311
KEGG_SYSTEMIC_LUPUS_ERYTHEMATOSUS	-0.262485780300705	-0.403391144859874	-0.34559066197201	-0.526596510158721	-0.527283145067508	-0.4247258356875	-0.447394315234142	-0.463434375363323	-0.429419257652287	-0.472046480161104	-0.451786100801807	-0.46300436036825	-0.459176903954119	-0.488667352323163	-0.543159880361835	-0.49948743230538	-0.392768503572471	-0.459935099721729	-0.477822860240136	-0.561102360640889	-0.50121676568416	-0.132441413953374	-0.412581927842007	-0.429701400163798	-0.360568629404457	-0.495037221224432	-0.458037904600493	-0.27027903253992	-0.553487775129102	-0.401915301338179	-0.441859882831325	-0.43763756326683	-0.430434416349233	-0.498793256327013	-0.499697046612	-0.37087133680674	-0.453821467530178	-0.448345957168144	-0.377062848169368	-0.44947412736546	-0.537503008721769	-0.511325191729241	-0.384019318593068	-0.536922662773214	-0.293115894478967	-0.430600113364168	-0.317239958950838	-0.457335523413194	-0.295746860023
KEGG_T_CELL_RECEPTOR_SIGNALING_PATHWAY	0.174050061923001	0.0552523106162578	0.0165626206942189	0.0698146092499266	0.039797021751765	-0.0990481529954292	-0.0322624291069408	-0.0825404666787499	-0.0380843130549012	-0.379845337621633	-0.347591385311244	-0.403426580065878	-0.244177566892677	-0.370944640460136	-0.364714597068261	-0.128789323689509	-0.480451736437156	-0.215603766853384	-0.483988288040399	-0.473343357680285	0.0284749026672048	-0.0826000022391143	-0.201848360925577	-0.174226490204597	-0.251468454155743	-0.0878791784534299	0.0140504268235383	-0.219472584187461	-0.176363405952358	-0.390258430809626	0.0427779669078855	0.129660224548261	0.0586447525580941	-0.146336204686004	-0.075001462054268	0.0715127214207998	-0.173939149692905	-0.294057072073035	-0.12332152799433	-0.279333260863004	-0.0783310066495458	-0.0447713775635752	-0.220929000375487	-0.123043209901635	0.00869886229925779	-0.177552758061343	0.101228142526251	-0.0289777654902216	-0.103196440131549
KEGG_TASTE_TRANSDUCTION	-0.402184996315913	-0.367863200115847	-0.23241548523758	-0.396963787570906	-0.337027070965809	-0.350338125004318	-0.298978018088606	-0.261870138056114	-0.37189466814173	-0.382928914357596	-0.430512637590907	-0.171988511244658	-0.394848680894019	-0.462357103212973	-0.405895294305901	-0.352072099270336	-0.383291216678978	-0.46922273446642	-0.440709937937647	-0.349080057549204	-0.349690117132579	-0.304897367960194	-0.0703102787428888	-0.281759703818237	-0.421290884633802	-0.329397942107547	-0.239183104866521	-0.158122338177572	-0.332053386413905	-0.261011206393912	-0.274944800046868	-0.299713493516469	-0.463629456351098	-0.511762716528152	-0.307372359905164	-0.290323819139715	-0.239835072591435	-0.337259041761055	-0.61662069221136	-0.248083443773111	-0.203685164443226	-0.2557454215134	-0.236165784105935	-0.195762202202608	-0.271732156003628	-0.394151493851563	-0.336779337853528	-0.373764120628409	-0.440674973129979
KEGG_TAURINE_AND_HYPOTAURINE_METABOLISM	0.64976257631394	0.403637869214054	0.602025701396753	0.269329656597054	-0.196955521661012	-0.266324873725024	0.107968682203796	-0.156427670681697	0.131755528674332	-0.257844155288526	0.244955056295609	0.339240170787487	0.168610876401332	-0.0350519545998892	-0.0568117180614685	0.230164017857344	0.432927376168221	0.384498808649189	-0.201897742340716	0.390183698558739	0.103115091811498	0.239922703552341	0.123396051731736	0.256615292238167	-0.392137696189929	-0.44863533414281	-0.0654927289444786	-0.341224902504634	-0.033671660433966	-0.308825129808937	0.331565607214874	-0.122409043242463	0.316832985766082	0.167403577987872	-0.218684868921014	-0.137346244040145	0.165645003796439	-0.328607442318336	-0.193522750528926	-0.147958028156068	-0.526663828653325	0.205714728194289	-0.438705404364653	0.161422501558243	-0.0860499551138751	-0.162734133456853	0.074566911263086	0.0181927762646185	0.304137383573646
KEGG_TERPENOID_BACKBONE_BIOSYNTHESIS	-0.296737150231086	0.305958371088098	-0.124969731832583	-0.285968678922351	0.425736666990705	-0.0364481028293544	-0.186709753050475	-0.312689648902897	0.137285142084237	0.0878152935920287	-0.336230173496953	0.434048332227159	0.344369226120722	0.122824201450295	0.119100053542881	0.0836572359718488	0.547362825889681	0.163030284708213	0.454593928536485	0.484759074218057	0.221977473928829	-0.462200855051837	-0.36168144348822	0.123596543904257	-0.131013749051916	-0.231801225688013	-0.055518723039267	-0.381382341656904	-0.395867416042131	0.252854504399235	0.0492375038796012	-0.00639629525003069	0.115711718588166	-0.544316675536408	0.107152115905885	-0.428146353260927	-0.410469520545585	0.347711805887652	0.239850771875202	0.181627455550323	-0.0254562949202282	-0.306810307507593	-0.228161115303229	0.199972733228763	-0.425566829690084	0.0441704166531595	-0.135181749773382	0.248261232887483	0.202429034503597
KEGG_TGF_BETA_SIGNALING_PATHWAY	-0.00340752117235829	-0.083783859468377	-0.268140670994623	-0.23495603379866	-0.261548526615361	-0.350006908804256	-0.128728794587605	-0.264556758477275	0.108657655723475	-0.095069650212918	-0.208584811388226	-0.222943919755694	-0.0955567218332171	-0.230990396872379	-0.284977866183485	-0.0423741950411536	-0.188993299242577	-0.155283329778429	-0.113349845296931	-0.397018107660515	-0.178069966675933	-0.0465881409873846	-0.123558066580459	-0.172646908533432	0.117186081277655	-0.212670838661072	0.0446261956457351	-0.0170872107441602	0.028331016900361	-0.0927904944549344	-0.114989505910543	0.0625512034857813	-0.322517573188943	-0.349749893282467	-0.160635265247176	-0.103519409965167	-0.247268909720908	-0.317760649296638	-0.230836464265241	0.0109181469159432	-0.256691006279115	-0.0256105748856115	-0.296567410050931	-0.0980397130536632	0.273784805512679	0.171391076266285	0.193294214121162	0.179675892325891	0.0566156866703705
KEGG_THYROID_CANCER	0.256865992043683	0.383264559732329	-0.170285153449559	0.190286374054696	-0.222873564791877	-0.149823864264964	0.112698554270328	-0.0479439742947482	-0.0551845767680741	-0.167299184423377	-0.273555860680022	0.00734507179766319	-0.195736819720706	-0.0874514165448535	-0.308446881537675	-0.0413811488616488	0.186889232808377	-0.128777311370467	-0.15560169045372	-0.373705110984861	-0.249302236506427	-0.170878728795842	-0.175341445366193	0.000704171850252622	0.285357051504245	0.117122241423626	-0.0613373528688759	-0.276372841376495	-0.176869453844547	-0.019194228345673	0.118875822790133	-0.0961355651535675	0.170250775677517	-0.126386743907766	-0.326814538098234	0.0731006851147497	0.349645194274817	-0.306270478311951	-0.0352158771147508	-0.265981086620182	0.00472500024923439	-0.000956411461169676	0.253215542122269	0.248375637396473	0.298044726589318	0.0456280265712627	0.186008177635457	-0.148277457078324	-0.135988341790449
KEGG_TIGHT_JUNCTION	0.0103638913780404	0.00412681339355797	-0.216990444042772	-0.0123703441587553	-0.316278255083385	-0.270322651370506	-0.0779513066240787	-0.218691481627127	0.0373832340892089	-0.265675218927177	-0.159089827797082	-0.167375927854463	-0.275759330352471	-0.18680987620737	-0.0788394713712261	-0.0253476121734404	-0.16255780432613	0.0657669811179097	-0.263253096301828	-0.312939384186785	-0.178016387208115	0.0439526264870583	-0.16145593547399	-0.134862022473423	-0.218432636673081	-0.275364720638557	-0.064157636628299	-0.137227844130973	-0.212995965790685	0.0695668152165147	-0.0936139628408349	-0.105323097463358	-0.199872576654145	-0.154334079260422	-0.164461570287166	-0.0835422857218638	-0.0840237592559142	-0.287032410129616	-0.147598021820008	-0.145743677679608	-0.138281667083057	-0.103108477770379	0.121463590024569	-0.295218789580021	-0.0566503871236224	-0.128635092503929	-0.173201305345043	-0.19388125547454	-0.348550857244872
KEGG_TOLL_LIKE_RECEPTOR_SIGNALING_PATHWAY	0.0317496890292766	0.0267162915372701	0.0190771744780681	-0.197694581999352	-0.0393193783041695	-0.244085749107622	-0.412399204013528	-0.448721155087427	-0.198368511049809	-0.344914326850472	-0.205145828182953	0.113123808139499	-0.0584082283436468	-0.310233800993276	-0.212807480926231	-0.277806798380423	-0.160351615342906	-0.264669433509752	-0.241624935950566	-0.251350219636019	-0.0395658864388014	-0.101695373769205	-0.0640813903645763	0.148903383981716	-0.202935884182709	0.0380290593667972	-0.30018761557584	-0.216572010126761	-0.416846061202504	-0.228130854467869	0.00230061128771264	0.0163988640536981	-0.208271508510382	-0.184881126461167	-0.161641425795463	-0.107598724766674	-0.0610123988474927	-0.0650506162479224	-0.116018097525456	-0.109251561858012	-0.151065984617755	0.00917584662815735	-0.272736554593364	-0.204105054479071	-0.0650041068402039	-0.208081195620523	-0.0554337868125962	0.185949128267486	-0.299346500255801
KEGG_TRYPTOPHAN_METABOLISM	0.0218717772347654	0.171572912050413	-0.0456378042730853	-0.285701099967397	-0.393511079153321	-0.228699243406456	-0.0582709502945607	-0.27399587902138	-0.18593520854124	-0.171371616881914	-0.0763666260611938	0.285573394289002	0.00529086639166221	0.0152869653920392	0.220135019546371	-0.239818776513979	-0.0134442091281818	0.127281961323938	0.223773821506037	0.0908917830170659	-0.101650680964187	0.0976052467716486	0.0744029128086032	0.150685242103447	-0.123406048247967	-0.0139570323571084	-0.195728912785532	0.14359675321398	-0.289530336416642	0.346616944480284	0.195452874307839	-0.110133417959362	-0.218533894412988	0.0117174956845814	-0.173248546838707	-0.0745355318505264	-0.194898338725491	0.0686656316670187	0.0923772231551994	0.0312193034806347	0.186148988398847	-0.151904040387435	0.158596351186973	-0.0974475124193656	0.115465311219131	-0.0172171858332597	-0.00661447876976093	-0.181305778095097	0.0547815276622748
KEGG_TYPE_I_DIABETES_MELLITUS	-0.616131156566849	-0.646923870410916	-0.502339438943914	-0.702388147117235	-0.710402466849736	-0.699293413916744	-0.680236784276438	-0.700920036494404	-0.722240587019821	-0.744708139117792	-0.695416135297196	-0.727540605190127	-0.74168818373805	-0.732133218069478	-0.735243763684029	-0.690428556501925	-0.684207702119238	-0.714653450412602	-0.729564353107343	-0.777242607915383	-0.711472182780399	-0.650652863826845	-0.718430643720841	-0.705721963783422	-0.732898897013665	-0.74107124261969	-0.71345669799149	-0.705365221476278	-0.763242062934347	-0.70631127016312	-0.708920283265647	-0.620636439701331	-0.616845454314763	-0.740812867752628	-0.736764578562161	-0.68018203657206	-0.648458477721298	-0.740360477482826	-0.740194563655653	-0.71600851336444	-0.769800025362212	-0.751041803702949	-0.722820414622023	-0.774841554985182	-0.722461398379399	-0.736022672940234	-0.752611959095486	-0.779692454729765	-0.71915493366499
KEGG_TYPE_II_DIABETES_MELLITUS	0.112740234048445	-0.160964751935605	-0.116380646399569	-0.301169273331378	-0.218651492084692	-0.337437690885453	-0.236869489333188	-0.273299597106057	-0.169454042833611	-0.334064651214166	-0.289913674271131	-0.279716418271112	-0.136673561776082	-0.320889018725514	-0.22696610046365	-0.39226349034332	-0.281245539918322	-0.291454584419957	-0.298168755863933	-0.400956245152786	-0.255886050039568	-0.281963661775596	-0.206623479163701	-0.21488641320265	-0.225067298350245	-0.277819902983511	-0.156032918050751	-0.222460408547779	-0.269187733718282	-0.211722775549585	-0.146423122078311	-0.128959241958432	-0.206698012467985	-0.126169085402332	-0.202611077513067	-0.0952583309814451	-0.262396716896787	-0.148512263764207	-0.1624542755803	-0.278798361482916	-0.361103246343743	0.050932262072204	-0.120385946098391	-0.0470216138473006	0.00598439851264476	-0.21198734248993	0.189960048061644	0.0905883952268983	-0.347541214696969
KEGG_TYROSINE_METABOLISM	-0.227066553817234	0.120310458231529	-0.0626376545458439	-0.106645475611275	-0.196590399455737	-0.036315495225314	-0.252174981378899	-0.26063446025777	0.142169615893497	0.0268190255051942	-0.124721441469011	-0.082021435309613	0.111507317472058	0.114267117505419	0.0942940203846283	0.0929293291187148	-0.13385544208446	-0.204696875343826	0.0714862931501301	-0.0645888558963433	-0.046435718847634	-0.0172211932822706	-0.00460985344883766	-0.17515414191049	0.00919130647983829	0.0369581857906085	-0.102712275148869	0.112976230196338	-0.194255571698555	0.262256448085899	0.0460755257656705	0.23742110091845	-0.132450737340146	-0.130306895575157	0.0406516049254164	-0.0349214930404705	0.321687839448625	-0.187996038734028	-0.152651807277103	0.0337412276336582	-0.0854700272871572	-0.113270837314046	0.0183229630796836	0.119219002864269	0.175403448120715	-0.18843798994764	-0.0137079638547511	-0.170335621702938	-0.140932467499142
KEGG_UBIQUITIN_MEDIATED_PROTEOLYSIS	-0.227761512746188	-0.105774691289682	0.0922664594179766	0.108352317275621	0.221214153877088	-0.0171590418617293	-0.138381560534397	0.0923241185518901	0.0959467144201996	0.0377925491150575	-0.064453121662519	-0.0976323901584341	0.0789338920907471	-0.140364915748484	-0.0892784805014986	0.163869814783682	0.0753077305102684	-0.0197068864089854	-0.114130085667626	-0.186473826580337	-0.0450756709513479	-0.279565131098156	0.0597441186740313	-0.217084943563287	0.120776723857887	-0.0104858225634768	0.0485568911615281	-0.199007262420497	0.138426155932708	-0.0493902237482373	-0.0548648454291519	0.0222510317358694	0.0688804353067992	0.0480340857546004	0.177621998938768	-0.149947894571528	-0.0596538897874639	0.0480601352964901	-0.0676725677739563	-0.223206434661374	0.0676000631801472	-0.0468052914255065	0.0341513681440272	0.028528282308159	-0.118188587588942	0.121317951255838	-0.0631243022963955	-0.101333421201075	0.122195247736707
KEGG_VALINE_LEUCINE_AND_ISOLEUCINE_BIOSYNTHESIS	-0.698879320122312	-0.557192338141184	-0.551229036437739	-0.125087219929397	-0.44389003537993	-0.559003842214941	-0.524990834019821	-0.48238413158777	-0.371004877560692	-0.0561355981410475	-0.381137294385987	-0.29217790009467	-0.296502501194839	0.270537535041471	0.12390634180848	-0.337785540733932	-0.375784784833259	-0.576734431809604	0.00213346777610895	-0.222498057007757	-0.427682270658354	-0.599274861909018	-0.477465180131934	-0.450510369386278	-0.026371053731991	0.454962639601305	-0.18452973408941	-0.428352997591759	-0.564472455248922	-0.398852903780326	-0.535533567617789	-0.535277122748748	-0.583252717600816	-0.52856148377599	0.0513982662463582	-0.294784367829729	-0.428799966156833	-0.575523996885883	-0.58752695077462	-0.482567286756573	-0.263287071397368	-0.718194186202057	-0.427039779134265	-0.585755421469884	0.06470627614828	-0.0130276053926382	7.53480228086467e-05	-0.722003688255309	-0.639038201073493
KEGG_VALINE_LEUCINE_AND_ISOLEUCINE_DEGRADATION	-0.289731812182382	-0.351253842442237	-0.279069926997227	-0.0792213933469006	0.241600495513928	0.0570676786938864	-0.188931297709919	-0.157117798243828	0.086960524576497	0.27560678664844	0.182764365878075	0.098838747302727	0.204516700627629	0.287960158146505	0.222334841238685	0.0128010506530812	0.149020419238499	0.0268342149898066	0.362982268046088	0.184531169845349	-0.151881734315254	-0.00510301781050207	-0.141084978842728	-0.126319406689485	0.0917983027545244	0.0851261125078182	-0.270467569064928	0.192327085128354	-0.314687328192604	0.269068683221318	-0.223474500365795	-0.0931617315913414	-0.264300518210867	0.25524518507668	0.429226122841897	-0.363952534365023	-0.251320366487685	0.0145994758858672	-0.281274473019061	-0.104948511212392	0.241579014087689	-0.419177947300543	-0.0969938957343356	-0.0914463366133923	-0.176093989475793	0.218812993283833	-0.0509038744427289	-0.444015208145513	-0.174332444428581
KEGG_VASCULAR_SMOOTH_MUSCLE_CONTRACTION	0.215426593039958	0.222805767740957	-0.246304819038042	-0.258265162933033	-0.260958689411096	-0.3438653094919	-0.105785998977611	-0.239432814215782	0.131635943988238	-0.317260211224631	0.105767238925138	0.0205147400755699	-0.253689424349026	-0.189460516516702	-0.162638883309365	-0.0662776827192759	-0.00600934422295188	0.00253495273928045	-0.281842073864533	-0.0359282995839749	-0.172781608849957	0.284118819191703	0.0863570273952294	0.109825475501699	-0.136498643860956	-0.185298718466124	-0.045158928453596	0.00326489601889202	0.138659936915558	0.000625600191311804	0.046550926157589	-0.0260545511358225	-0.318017247251669	-0.278618217939395	-0.153606237432561	0.0359707908841344	0.0127052315615005	-0.203043751885422	-0.138214562083045	0.119815971694282	-0.127593849592481	0.184843466973141	0.116163084079989	0.152281879606083	0.0166999982975318	-0.0332806977080863	-0.126561287692277	0.0349496212240087	-0.0112827721825909
KEGG_VASOPRESSIN_REGULATED_WATER_REABSORPTION	0.0181332689295521	0.0322971742973786	-0.00849176676396379	0.0311482262013589	-0.0339210522279709	0.0615221238648722	0.192912138555245	0.136023651365577	-0.0224440934837292	-0.163383042975864	-0.0381912372640514	-0.159963086283909	-0.0319979370718872	-0.150590484266716	-0.129906495003747	0.156745763712131	-0.0246652304782096	-0.0701784155545224	-0.286800622074963	-0.269880964308721	-0.0050382186421741	0.111460682023975	-0.17797958411114	0.0424089945385831	-0.0637156615823044	-0.142942610757132	-0.0961743814296805	0.0629014732099742	-0.243220095163541	-0.00619250204380106	-0.155479685218464	-0.0368867035498291	-0.140044475954004	-0.277140529618007	-0.000853767388087456	-0.0289934858234715	-0.166093514073321	-0.153155353918988	-0.0369278358762266	-0.123537436490446	0.0726436729007754	-0.00206725559010187	0.175262533065399	-0.273812649632915	-0.098933159536697	-0.0105676871303726	-0.0264241573552491	0.0345154153583174	-0.284925698101466
KEGG_VEGF_SIGNALING_PATHWAY	0.330823464497267	0.203178870925646	0.096009290649519	-0.0274048828447848	-0.0490654087852866	-0.221926184088947	0.0882640270177414	-0.0317690538695511	-0.0255259393536167	-0.323365971266159	-0.135062993385172	-0.274918306338783	-0.284027821777324	-0.363175266735597	-0.216882543881425	-0.160559771928273	-0.102466730937646	-0.205940891973292	-0.336354342310362	-0.368893890400871	0.028613613359123	0.137829726159909	-0.218052410534025	-0.131624939984332	-0.145050428181959	-0.338843402500766	0.107322462072977	-0.19742651661437	-0.0523742130105193	-0.209747035486258	0.233120867302315	-0.00221670224877529	0.0236672948119251	-0.160217166148172	-0.242701676730293	0.138431398379549	-0.002600127872943	-0.117361676376423	-0.031443010057079	-0.231898053807	0.0750069564967543	0.0743656652038603	0.11995168580857	0.0621645389103602	0.0806004923069471	-0.0896065397281434	0.122646741390136	0.0468189916593832	-0.0668144223738128
KEGG_VIBRIO_CHOLERAE_INFECTION	-0.183108797377493	-0.190297341551403	-0.292251371679147	-0.325790033267304	-0.353593217359504	-0.346798485062694	-0.262275249269329	-0.358627905198418	-0.207108889580256	-0.257368001875435	-0.254591936856441	-0.178484644488725	-0.266683929549427	-0.223195786038942	-0.142646679588131	-0.171660446586889	-0.1913961500467	-0.29136905593216	-0.207487787929222	-0.204061431283571	0.0264089882761685	-0.0997404449368215	-0.0593524629634828	-0.13217609602234	-0.162662587454263	-0.182825368842279	-0.172694903480117	-0.264752350534399	-0.337717508822972	0.0600398755883667	-0.108512918711722	-0.408881051044381	-0.441388041122546	-0.373987345156565	-0.268000999830428	-0.334101119771911	-0.180262834575997	-0.29692698631105	-0.260983954219197	-0.0518150985237223	-0.0664456622092794	-0.139276603690854	-0.144063278542984	-0.158059432516973	-0.0600618450499038	-0.296937535447304	-0.345510701011334	-0.297524704395155	-0.0784172335749352
KEGG_VIRAL_MYOCARDITIS	-0.396838904423377	-0.476790282763134	-0.55414904934582	-0.561024034375366	-0.576951867108455	-0.612561296755928	-0.491422944907896	-0.459992191851741	-0.610915913730618	-0.530345360799856	-0.550464780261286	-0.605135543735871	-0.516831419015616	-0.568285087777329	-0.496735309020738	-0.545590588852958	-0.447233135400057	-0.473494908226613	-0.549367350037089	-0.607838534081416	-0.522627240696312	-0.431266049573464	-0.594238309186202	-0.552976501395692	-0.556684886273137	-0.59800070887268	-0.586815800530529	-0.460943902997709	-0.623195498940876	-0.616176232875441	-0.500446787688654	-0.573007108390313	-0.503324927625475	-0.588926712325209	-0.621724128090008	-0.574214368448423	-0.549182745805767	-0.622338052858209	-0.559899474261639	-0.539605407539592	-0.536956218578609	-0.604650670236158	-0.43762576724884	-0.617272811325127	-0.590401021675999	-0.662156080421999	-0.541120571911273	-0.627036641637348	-0.628793889017145
KEGG_WNT_SIGNALING_PATHWAY	0.163495495667349	0.14426279052952	-0.043827108203801	-0.0815017433968592	-0.0779323851090247	-0.0759821512234077	0.0648327655537756	0.141013817915577	-0.101326769019958	-0.184111413958476	-0.146199990706131	-0.294485740306319	0.000690831400498471	-0.131058704084365	-0.205982417691113	-0.0423405525128513	-0.0911078455285653	-0.0259513998652788	-0.263308486782622	-0.177166934541738	-0.0190148118501623	-0.0292429737951137	-0.230839895764653	-0.0596122961160663	-0.10117848737219	-0.140654940565701	0.174923635824877	-0.126744284989128	-0.00380311228360902	0.0599757718529859	0.0328053300056005	0.00169768486233607	-0.102690706816722	-0.28398963549797	-0.178593347104227	-0.0796907800457649	-0.0687929986736873	-0.19121873829093	-0.0643102064692839	-0.0353221738418598	0.0489658402021991	0.0626783120004921	-0.111799784730664	-0.115497997654315	-0.00697142034830747	-0.131926577631064	-0.0199232357539411	-0.139139915352139	-0.160204657468356
[truncated: 59 more columns]
