# Supplementary material for: Identifying immune cell infiltration and effective diagnostic biomarkers for ischemic stroke using bioinformatics analysis
Source: PLoS One. 2024 Dec 5;19(12):e0310108. doi: 10.1371/journal.pone.0310108 (PMC11620413; doi:10.1371/journal.pone.0310108)
Supplement: S1 Raw data — (ZIP) [file pone.0310108.s002.zip › Table7.wilcoxtest_0.05.csv]

	celltype	p.value	up_group
6	Effector memeory CD4 T cell	0.0317701335932634	Control
9	Type 1 T helper cell	0.0229759272468247	IS
10	Type 17 T helper cell	0.0234559323821377	IS
13	Activated B cell	0.0281819095474601	Control
15	Memory B cell	2.67808595855068e-07	Control
25	Eosinophil	0.00598916289425502	IS
26	Mast cell	0.00137815957204985	IS
