# Supplementary material for: Identifying immune cell infiltration and effective diagnostic biomarkers for ischemic stroke using bioinformatics analysis
Source: PLoS One. 2024 Dec 5;19(12):e0310108. doi: 10.1371/journal.pone.0310108 (PMC11620413; doi:10.1371/journal.pone.0310108)
Supplement: S1 Raw data — (ZIP) [file pone.0310108.s002.zip › Table8.wilcoxtest_0.05_gsva.csv]

	celltype	p.value	up_group
6	HALLMARK_APICAL_SURFACE	0.00981484054255954	IS
7	HALLMARK_APOPTOSIS	0.016735416677738	IS
8	HALLMARK_BILE_ACID_METABOLISM	0.0211402282414835	Control
12	HALLMARK_DNA_REPAIR	0.0441316728519703	Control
13	HALLMARK_E2F_TARGETS	0.0207017750448823	Control
14	HALLMARK_EPITHELIAL_MESENCHYMAL_TRANSITION	0.020271271021708	IS
15	HALLMARK_ESTROGEN_RESPONSE_EARLY	0.0239446172761855	IS
18	HALLMARK_G2M_CHECKPOINT	0.0146903727614616	Control
20	HALLMARK_HEDGEHOG_SIGNALING	0.00543572123494788	IS
21	HALLMARK_HEME_METABOLISM	0.0466889471726246	IS
22	HALLMARK_HYPOXIA	0.00206617478926411	IS
23	HALLMARK_IL2_STAT5_SIGNALING	0.000287542440702991	IS
24	HALLMARK_IL6_JAK_STAT3_SIGNALING	0.000389375314184815	IS
25	HALLMARK_INFLAMMATORY_RESPONSE	0.00708098945150152	IS
28	HALLMARK_KRAS_SIGNALING_DN	0.0386211309446288	IS
29	HALLMARK_KRAS_SIGNALING_UP	0.00778221799084373	IS
34	HALLMARK_MYOGENESIS	0.0105107180545774	IS
41	HALLMARK_PROTEIN_SECRETION	0.0441316728519703	Control
43	HALLMARK_SPERMATOGENESIS	0.0211402282414835	IS
45	HALLMARK_TNFA_SIGNALING_VIA_NFKB	0.000987393180435782	IS
47	HALLMARK_UV_RESPONSE_DN	0.020271271021708	IS
48	HALLMARK_UV_RESPONSE_UP	0.00424844867902336	IS
