# Supplementary material for: Identifying immune cell infiltration and effective diagnostic biomarkers for ischemic stroke using bioinformatics analysis
Source: PLoS One. 2024 Dec 5;19(12):e0310108. doi: 10.1371/journal.pone.0310108 (PMC11620413; doi:10.1371/journal.pone.0310108)
Supplement: S1 Raw data — (ZIP) [file pone.0310108.s002.zip › Table9.RBP_table.txt]

RBP	geneName	clusterNum
ELAVL1	AIM2	14
FUS	AIM2	5
HNRNPL	AIM2	14
TARDBP	AIM2	25
ALYREF	BCLAF3	21
CELF2	BCLAF3	61
CHTOP	BCLAF3	18
DDX54	BCLAF3	22
DHX9	BCLAF3	11
ELAVL1	BCLAF3	27
ELAVL3	BCLAF3	20
EWSR1	BCLAF3	19
FUS	BCLAF3	11
HNRNPA2B1	BCLAF3	15
HNRNPL	BCLAF3	40
HNRNPU	BCLAF3	18
LIN28B	BCLAF3	9
MBNL2	BCLAF3	8
NXF1	BCLAF3	29
QKI	BCLAF3	26
RBMX	BCLAF3	25
RC3H1	BCLAF3	6
RNPS1	BCLAF3	28
SCAF4	BCLAF3	5
SRSF2	BCLAF3	17
SSB	BCLAF3	23
TARDBP	BCLAF3	24
U2AF2	BCLAF3	14
UPF1	BCLAF3	7
YBX1	BCLAF3	9
YTHDF1	BCLAF3	8
ALYREF	CDKN1A	6
CELF2	CDKN1A	5
CSTF2T	CDKN1A	5
DDX3X	CDKN1A	5
DDX54	CDKN1A	11
HNRNPC	CDKN1A	8
HNRNPM	CDKN1A	6
HNRNPU	CDKN1A	9
IGF2BP1	CDKN1A	9
IGF2BP3	CDKN1A	8
LIN28B	CDKN1A	5
NXF1	CDKN1A	10
PCBP2	CDKN1A	6
PTBP1	CDKN1A	14
QKI	CDKN1A	10
RBFOX2	CDKN1A	9
RBMX	CDKN1A	14
RC3H1	CDKN1A	5
SCAF8	CDKN1A	5
SRSF1	CDKN1A	9
SRSF2	CDKN1A	5
TARDBP	CDKN1A	11
YTHDC1	CDKN1A	6
CELF2	CHAC2	6
ELAVL1	CHAC2	8
HNRNPL	CHAC2	6
RBMX	CHAC2	5
CELF2	DHFR2	13
ELAVL1	DHFR2	7
HNRNPL	DHFR2	9
ALYREF	DNAAF2	5
CELF2	DNAAF2	6
DHX9	DNAAF2	8
ELAVL1	DNAAF2	8
HNRNPU	DNAAF2	7
NXF1	DNAAF2	10
RBMX	DNAAF2	6
RNPS1	DNAAF2	5
SCAF4	DNAAF2	5
TARDBP	DNAAF2	6
UPF1	DNAAF2	6
YTHDC1	DNAAF2	5
YTHDF1	DNAAF2	5
YTHDF2	DNAAF2	8
CELF2	KBTBD6	7
CHTOP	KBTBD6	8
DDX3X	KBTBD6	6
ELAVL1	KBTBD6	5
FMR1	KBTBD6	10
HNRNPL	KBTBD6	5
HNRNPU	KBTBD6	6
IGF2BP3	KBTBD6	5
LIN28B	KBTBD6	7
NXF1	KBTBD6	6
RBMX	KBTBD6	10
RNPS1	KBTBD6	8
SCAF8	KBTBD6	6
UNK	KBTBD6	7
UPF1	KBTBD6	6
YBX1	KBTBD6	7
YTHDC1	KBTBD6	5
YTHDF2	KBTBD6	6
YTHDF3	KBTBD6	5
ACIN1	KHDC4	18
ALYREF	KHDC4	21
CELF2	KHDC4	26
CHTOP	KHDC4	15
CSTF2	KHDC4	10
CSTF2T	KHDC4	19
DDX21	KHDC4	19
DDX3X	KHDC4	18
DDX54	KHDC4	13
DGCR8	KHDC4	17
DHX9	KHDC4	11
EIF4A1	KHDC4	7
ELAVL1	KHDC4	24
ELAVL3	KHDC4	16
EWSR1	KHDC4	23
FMR1	KHDC4	13
FUS	KHDC4	11
HNRNPA1	KHDC4	19
HNRNPA2B1	KHDC4	15
HNRNPC	KHDC4	21
HNRNPL	KHDC4	19
HNRNPM	KHDC4	8
HNRNPU	KHDC4	26
IGF2BP1	KHDC4	8
IGF2BP2	KHDC4	18
IGF2BP3	KHDC4	11
LIN28B	KHDC4	16
MBNL2	KHDC4	6
METTL3	KHDC4	13
NXF1	KHDC4	23
PCBP2	KHDC4	12
PTBP1	KHDC4	16
PUS10	KHDC4	16
QKI	KHDC4	25
RBFOX2	KHDC4	17
RBMX	KHDC4	23
RC3H1	KHDC4	11
RNPS1	KHDC4	23
SCAF4	KHDC4	19
SCAF8	KHDC4	18
SLBP	KHDC4	18
SRSF1	KHDC4	17
SRSF2	KHDC4	21
SRSF9	KHDC4	21
SSB	KHDC4	23
TAF15	KHDC4	9
TARDBP	KHDC4	20
U2AF1	KHDC4	18
U2AF2	KHDC4	14
UNK	KHDC4	11
UPF1	KHDC4	16
YBX1	KHDC4	14
YTHDC1	KHDC4	11
YTHDF1	KHDC4	18
YTHDF2	KHDC4	16
YTHDF3	KHDC4	12
ALYREF	NANP	11
CELF2	NANP	14
CHTOP	NANP	6
DDX54	NANP	5
ELAVL1	NANP	13
ELAVL3	NANP	5
EWSR1	NANP	7
IGF2BP1	NANP	5
IGF2BP3	NANP	5
LIN28B	NANP	7
NXF1	NANP	6
RBMX	NANP	11
RC3H1	NANP	5
RNPS1	NANP	6
SCAF4	NANP	5
SRSF2	NANP	8
YBX1	NANP	5
YTHDF1	NANP	8
ALYREF	PRKAR2B	25
CELF2	PRKAR2B	56
CHTOP	PRKAR2B	7
CSTF2T	PRKAR2B	18
DDX3X	PRKAR2B	13
ELAVL1	PRKAR2B	54
ELAVL3	PRKAR2B	44
FUS	PRKAR2B	39
HNRNPA1	PRKAR2B	34
HNRNPL	PRKAR2B	14
HNRNPM	PRKAR2B	43
HNRNPU	PRKAR2B	9
IGF2BP1	PRKAR2B	20
IGF2BP2	PRKAR2B	10
IGF2BP3	PRKAR2B	6
LIN28B	PRKAR2B	21
MBNL2	PRKAR2B	16
NXF1	PRKAR2B	13
PTBP1	PRKAR2B	22
RBMX	PRKAR2B	29
RC3H1	PRKAR2B	9
SCAF4	PRKAR2B	5
SCAF8	PRKAR2B	6
SRSF1	PRKAR2B	12
SRSF2	PRKAR2B	32
TAF15	PRKAR2B	33
TARDBP	PRKAR2B	62
UPF1	PRKAR2B	6
YBX1	PRKAR2B	7
YTHDF1	PRKAR2B	10
CELF2	SERPINB8	43
DDX21	SERPINB8	7
ELAVL1	SERPINB8	13
HNRNPL	SERPINB8	25
MBNL2	SERPINB8	5
NXF1	SERPINB8	6
RC3H1	SERPINB8	10
RNPS1	SERPINB8	11
YBX1	SERPINB8	6
ACIN1	TRAPPC10	13
ALYREF	TRAPPC10	77
CELF2	TRAPPC10	92
CHTOP	TRAPPC10	39
CSTF2T	TRAPPC10	47
DDX21	TRAPPC10	61
DDX3X	TRAPPC10	19
DDX54	TRAPPC10	31
DGCR8	TRAPPC10	37
DHX9	TRAPPC10	9
DICER1	TRAPPC10	16
EIF4A1	TRAPPC10	5
ELAVL1	TRAPPC10	79
ELAVL3	TRAPPC10	44
EWSR1	TRAPPC10	66
FMR1	TRAPPC10	31
FUS	TRAPPC10	37
HNRNPA1	TRAPPC10	30
HNRNPA2B1	TRAPPC10	33
HNRNPC	TRAPPC10	32
HNRNPL	TRAPPC10	67
HNRNPM	TRAPPC10	50
HNRNPU	TRAPPC10	44
IGF2BP1	TRAPPC10	27
IGF2BP2	TRAPPC10	21
IGF2BP3	TRAPPC10	27
LIN28B	TRAPPC10	25
MBNL2	TRAPPC10	19
METTL3	TRAPPC10	12
NXF1	TRAPPC10	83
PTBP1	TRAPPC10	14
PUS10	TRAPPC10	11
QKI	TRAPPC10	44
RBFOX2	TRAPPC10	57
RBMX	TRAPPC10	91
RC3H1	TRAPPC10	28
RNPS1	TRAPPC10	84
SCAF4	TRAPPC10	30
SCAF8	TRAPPC10	31
SLBP	TRAPPC10	31
SRSF1	TRAPPC10	52
SRSF2	TRAPPC10	80
SRSF9	TRAPPC10	18
SSB	TRAPPC10	65
TAF15	TRAPPC10	22
TARDBP	TRAPPC10	72
U2AF1	TRAPPC10	30
U2AF2	TRAPPC10	30
UNK	TRAPPC10	14
UPF1	TRAPPC10	25
YBX1	TRAPPC10	31
YTHDC1	TRAPPC10	22
YTHDF1	TRAPPC10	48
YTHDF2	TRAPPC10	13
YTHDF3	TRAPPC10	13
ALYREF	TRMT1L	23
CELF2	TRMT1L	40
CHTOP	TRMT1L	10
DDX3X	TRMT1L	7
ELAVL1	TRMT1L	33
ELAVL3	TRMT1L	14
FIP1L1	TRMT1L	11
FMR1	TRMT1L	11
FUS	TRMT1L	6
HNRNPA1	TRMT1L	7
HNRNPL	TRMT1L	34
HNRNPU	TRMT1L	23
IGF2BP1	TRMT1L	11
IGF2BP2	TRMT1L	9
IGF2BP3	TRMT1L	5
LIN28B	TRMT1L	12
NXF1	TRMT1L	12
PTBP1	TRMT1L	5
QKI	TRMT1L	20
RBMX	TRMT1L	14
RC3H1	TRMT1L	12
RNPS1	TRMT1L	13
SRSF2	TRMT1L	27
TARDBP	TRMT1L	11
U2AF2	TRMT1L	9
UNK	TRMT1L	22
UPF1	TRMT1L	9
YBX1	TRMT1L	7
YTHDC1	TRMT1L	9
YTHDF1	TRMT1L	12
ALYREF	ZNF322	13
CELF2	ZNF322	28
DDX3X	ZNF322	7
ELAVL1	ZNF322	15
ELAVL3	ZNF322	6
HNRNPA2B1	ZNF322	11
HNRNPL	ZNF322	9
HNRNPM	ZNF322	12
HNRNPU	ZNF322	16
NXF1	ZNF322	8
RBMX	ZNF322	16
RC3H1	ZNF322	11
SRSF2	ZNF322	15
TARDBP	ZNF322	12
YTHDC1	ZNF322	6
YTHDF1	ZNF322	6
YTHDF3	ZNF322	7
ALYREF	ZNF404	19
CHTOP	ZNF404	8
ELAVL1	ZNF404	21
ELAVL3	ZNF404	9
EWSR1	ZNF404	15
NXF1	ZNF404	11
RBMX	ZNF404	16
SRSF2	ZNF404	9
UPF1	ZNF404	8
ALYREF	ZNF57	6
CELF2	ZNF57	16
ELAVL1	ZNF57	6
HNRNPL	ZNF57	5
NXF1	ZNF57	10
RBMX	ZNF57	14
YTHDF1	ZNF57	5
